# Supplementary material for: 2D-DIGE based proteome analysis of wheat-Thinopyrum intermedium 7XL/7DS translocation line under drought stress
Source: BMC Genomics. 2022 May 14;23:369. doi: 10.1186/s12864-022-08599-1 (PMC9107758; doi:10.1186/s12864-022-08599-1)
Supplement: Supplementary file 1 — Additional file 1. [file 12864_2022_8599_MOESM1_ESM.xlsx]

## Sheet: Table S1
Table S1. Details of 2D-DIGE experiments for differentially accumulated proteins (DAPs) identification
Gel Number	Cy2	Cy3 (sample 1)	Cy5 (sample 2)
1	CK-15 DPA+CK-20 DPA+CK-25 DPA+CK-30 DPA+CK-Mature+DS-15 DPA+YW DS-20 DPA+YW DS-25 DPA+YW DS-30 DPA+YW DS-Mature	CK-20 DPA-1	YW DS-20 DPA-1
2		CK-20 DPA-2	YW DS-20 DPA-2
3		CK-20 DPA-3	YW DS-20 DPA-3
1: the first biological replicate; 2: the second biological replicate, 3: the third biological replicate. Three biological replicates were used for each sample. CK: Zhongmai 8601 under drought stress, YW DS: YW642 under drought stress

## Sheet: Table S2
Table S2. The detail information of 146 DAPs identified by MALDI-TOF/TOF-MS
Spot ID	Accession No.	uniprot	Protein Name	Specis	KOG number	Protein MW/PI	Average %vol. ratio (YW642/control) at 15, 20, 25, 30,45 DPA	Protein Score	Protein Score C.I.%	Total Ion Score	Total Ion C.I.%	Pep.Count	P-value	Subcellular location prediction
Stress/defense
6	AAP80655	Q7X9L3	Formate dehydrogenase	T. aestivum	KOG0069	28.99/8.61	2,0.46,4.42,1.32,8.06	196	100	68	100	2	0.012	Cyto
8	AFC89429	H9AXB3	Serpin-N3.2	T. aestivum	KOG2392	43/5.18	0,0,2.63,0.82,1.28	278	100	109	100	13	0.023	Extr
9	AAD22629	Q9XEI1	heat shock protein 101	T.aestivum	KOG1051	101.1/5.95	0.36,2.62,3.09,0.37,0.29	741	100	333	100	39	0.027	Cyto
10	ABQ18237	E6Y289	translationally-controlled tumor protein	T. aestivum	KOG1727	18.8/4.55	0.61,0,0.88,0,0	552	100	418	100	16	0.039	Cyto
12	XP_044435056	A0A3B6RQM8	ATP-dependent zinc metalloprotease FTSH 2	T. aestivum	KOG0731	71.9/5.7	0,0.86,0.06,0,0.27	53	100	148	100	12	0.022	Chlo
13	AAD22629	Q9XEI1	heat shock protein 101	T. aestivum	KOG1051	101.1/5.95	0.48,1.51,0.47,0.26,0.8	916	100	581	100	40	0.024	Cyto
17	EMS64545	M8AI06	Disease resistance protein RPP8	T.urartu	KOG4658	78.5/8.75	0,0,0.31,0.44,0.03	48	100	329	100	14	0.034	Cyto
25	P93692	P93692	Serpin-Z2B	T. aestivum	KOG2392	42.95/5.18	0.64,0.47,0.67,0,0.59	79	100	255	98	4	0.032	Mito
28	AAQ01785	Q6WSR4	Resistance protein CAN_RGA1	T. aestivum	KOG4658	10.38/5.71	0,1.25,0.85,0.84,0.41	53	100	24	100	13	0.007	Cyto
29	KAF6988077	A0A3B5YTY7	Glucose and ribitol dehydrogenase-like protein	T. aestivum	KOG0725	31.88/6.54	1.88,1.12,1.89,2.73,0.36	264	100	89	100	16	0.021	Cyto
30	KAF6988077	A0A3B5YTY7	Glucose and ribitol dehydrogenase homolog	T. aestivum	KOG0725	31.88/6.54	2.59,1.36,2.53,2.07,2.78	153	100	45	99	14	0.003	Cyto
33	AAQ01785	Q6WSR4	Resistance protein CAN_RGA1	T. aestivum	KOG4658	10.5/5.64	2.12,0.98,1.71,0.4,0.27	49	100	236	100	10	0.046	Cyto
42	AFC89429	H9AXB3	serpin-N3.2	T. aestivum	KOG2392	43.03/5.18	0,0.37,0,0.78,0.67	867	100	516	100	15	0.022	Chlo
47	CAA64077	P55313	Catalase isozyme 1	T. aestivum	KOG0047	71.16/6.83	0.42,1.04,0.82,0.21,0.92	426	100	322	100	17	0.032	Pero
59	P93692	A0A3B6KQL2	Serpin-Z2B	T. aestivum	KOG2392	45.1/6.03	2.04,1.49,1.25,4.19,0.22	385	100	202	100	18	0.045	Chlo
61	ACN59483	C0LF30	serpin 1	T. aestivum	KOG2392	43.1/5.44	1.6,4.77,2.13,0.96,3.82	500	100	225	100	17	0.024	Mito
63	KAF6996313	W5AFS8	Aldose reductase	T. aestivum	KOG1577	35.63/6.51	0.79,0.76,0.44,0.81,0	1030	100	772	100	24	0.028	Cyto
65	ADJ67792	Q8LK23	Peroxidase 1	T. aestivum	NA	39.26/8.14	2.09,1.7,3.2,0.57,0	228	100	144	100	12	0.021	Extr
67	AAL71854	Q84UH6	Dehydroascorbate reductase	T. aestivum	KOG1422	23.46/5.88	2.13,1.34,3.13,1.06,0.46	812	100	654	100	15	0.034	Cyto
68	CBM38934	A0A3B6ISJ9	Hsp26	T.urartu	KOG0710	27.42/5.82	2.12,0.58,0.11,1.82,0	632	100	405	100	21	0.001	Cyto
76	AFD04130	H8ZI06	HSP70	T. aestivum	KOG0102	71.39/5.14	0.55,1.46,0.15,0.33,0	531	100	380	100	20	0.034	Cyto
78	AFC89429	H9AXB3	Serpin-N3.2	T. aestivum	KOG2392	43.03/5.18	0.27,1.31,0.59,0.28,1.13	620	100	516	100	14	0.012	Chlo
82	ACE82290	D0PRB4	1-Cys peroxiredoxin PER1	T. aestivum	KOG0854	24.25/6.08	1.14,1.27,1.07,0.52,0.41	256	100	120	100	14	0.019	Cyto
92	AAB67990	Q96123	Cu/Zn superoxide dismutase	T. aestivum	KOG0441	28.63/7.66	0.48,0.94,0.99,0.28,0	115	100	77	100	6	0.018	Chlo
93	XP_020179986	M8C5I2	Betaine aldehyde dehydrogenase 1	A. tauschii	KOG2450	55.32/5.52	0.61,2.04,0,1.66,0.37	140	100	63	100	13	0.027	Chlo
94	XP_020179986	M8C5I2	Betaine aldehyde dehydrogenase 1, chloroplastic	A. tauschii	KOG2450	55.32/5.52	0.74,0.68,0.5,0.39,0.46	118	100	61	100	11	0.027	Chlo
98	CAA53282	Q43723	CMx	T. aestivum	NA	13.82/9.23	1.78,0.76,0,0,0	406	100	102	100	2	0.016	Chlo
100	CAC94005	Q8RW00	Glutathione transferase	T. aestivum	NA	25.1/6.35	1.46,0.92,0,0,0.05	284	100	182	100	13	0.034	Cyto
105	ANW82830	A0A3B6RHA9	Formate dehydrogenase, mitochondrial	T. aestivum	KOG0069	41.64/6.51	1.91,1.23,0.47,2.08,2.07	308	100	219	100	13	0.015	Mito
115	ABO70341	A9XBJ7	Pm3b-like disease resistance protein 15Q1	T. aestivum	KOG4658	59.2/6.27	0.97,1.1,0.78,2.79,1.06	143	100	96	88	2	0.014	Cyto
116	KAF6988077	A0A3B5YTY7	Uncharacterized protein	A. tauschii	KOG0725	31.88/6.54	0,0.74,1.38,0,0	312	100	233	100	11	0.011	Cyto
117	AAL71854	Q84UH6	Dehydroascorbate reductase	T. aestivum	KOG1422	23.46/5.88	1.51,0.39,1.32,2.03,0.46	812	100	654	100	15	0.028	Cyto
119	AAR10959	Q53YX8	alpha amylase inhibitor protein	T. aestivum	NA	18.2/7.44	0,0.74,1.85,1.11,0.48	119	100	104	100	7	0.012	Chlo
120	AAB28037	P33432	Puroindoline=basic cystine-rich protein	T. aestivum	KOG4193	12.92/8.76	0,0.04,0.03,0,0.04	316	100	125	100	4	0.023	Chlo
128	AAF02296	Q9SQG3	PR-4, partial	T.aestivum	KOG4742	13.10/7.00	0,1.1,0.15,3.97,0.4	57	100	53	100	2	0.009	Wall
135	BAA19099	P80602	2-Cys peroxiredoxin BAS1	T.aestivum	KOG0852	23.31/5.71	0,2,3.87,2.04,0.98	427	100	369	100	14	0.013	Chlo
137	ACN59483	C0LF30	serpin 1	T.aestivum	KOG2392	43.10/5.44	2.06,0.1,0.41,25.49,0.63	582	100	522	100	20	0.012	Mito
145	XP_044419905	A0A3B6NRC2	Glyoxalase I	T.aestivum	KOG2943	32.56/5.57	1.66,3.02,2.3,2.04,0	298	100	255	100	17	0.011	Cyto
Energy metabolism
7	AVL25144	W5D5L4	Fructose-bisphosphate aldolase cytoplasmic isozyme	T.aestivum	KOG1557	39.19/6.85	0.52,0.99,0.06,0.81,1.12	310	100	193	100	9	0.018	Cyto
14	XP_020150703	A0A1D6D1Q3	Pyrophosphate--fructose 6-phosphate 1-phosphotransferase subunit beta	A. tauschii	KOG2440	60.69/5.97	0,1.31,0,0.36,0.49	229	100	98	100	16	0.019	Mito
21	CAC85913	Q8VX48	Phosphoglucomutase	T. aestivum	KOG0625	62.98/5.66	0.47,1.33,0,0,0.65	476	100	263	100	18	0.03	Cyto
23	XP_020185250	W5A874	Dihydrolipoyl dehydrogenase 1, mitochondrial	T. aestivum	KOG1335	58.81/7.63	2.65,1.14,2.14,0,0	795	100	599	100	23	0.019	Mito
24	ACA62607	Q332R4	Atp1, mitochondrion	T. aestivum	KOG0727	55.56/5.7	0,0.74,0,0,0.76	195	100	97	100	15	0.034	Mito
32	XP_044405132	A0A3B6NVD9	Putative aconitate hydratase	T. aestivum	KOG0452	93.9/5.66	5.24,0.85,8.77,2.74,0.94	630	100	623	100	35	0.026	Cyto
41	AGH20063	M4QAZ4	enolase	T. aestivum	KOG2670	48/5.59	1.1,1.23,1,0,0	366	100	195	100	18	0.021	Cyto
52	XP_020185250	W5A874	Dihydrolipoyl dehydrogenase 1, mitochondrial	T. aestivum	KOG1335	58.81/7.63	0,0.48,1.86,1.18,0.76	253	100	143	100	23	0.034	Cyto
71	XP_020185250	W5A874	Dihydrolipoyl dehydrogenase 1, mitochondrial	A. tauschii	KOG1335	58.81/7.63	7.04,0,0,0,0	795	100	599	100	23	0.009	Mito
74	CAC85913	Q8VX48	Phosphoglucomutase	T. aestivum	KOG0625	62.98/5.66	0,0.04,0,1.27,0	224	100	103	100	10	0.001	Cyto
84	AMP82030	A0A3B6FMD0	Putative Isocitrate dehydrogenase (NADP), chloroplastic	T. aestivum	KOG1526	46.18/5.99	0.28,1.12,1.02,0.41,0.67	337	100	128	100	17	0.004	Chlo
85	AAP80633	Q7XYD2	Phosphoglycerate mutase	T. aestivum	KOG4513	129.56/5.43	0,2.02,0.22,0.36,0	279	100	71	100	3	0.028	Cyto
86	XP_020150703	A0A1D6D1Q3	Pyrophosphate--fructose 6-phosphate 1-phosphotransferase subunit beta	A. tauschii	KOG2440	60.69/5.97	1.14,1.13,0,0,0	304	100	100	100	22	0.035	Mito
95	XP_020150703	A0A1D6D1Q3	Pyrophosphate--fructose 6-phosphate 1-phosphotransferase subunit beta	A. tauschii	KOG2440	60.69/5.97	0,4.24,0.36,0,0	83	100	53	100	8	0.031	Mito
102	CAC14917	Q9FS79	Triosephosphate-isomerase	T. aestivum	KOG1643	26.35/5.38	1.99,2.2,1.19,0.28,0.73	619	100	235	100	3	0.048	Cyto
110	AAP83583	Q7XJJ1	Cytosolic glyceraldehyde-3-phosphate dehydrogenase	T. aestivum	KOG0657	18.17/6.34	0.46,0.42,1.1,2.18,1.13	537	100	208	100	2	0.048	Cyto
112	XP_044405132	A0A3B6NVD9	Putative aconitate hydratase, cytoplasmic	T. aestivum	KOG0452	93.9/5.66	0,1.62,0.73,0,0	552	100	649	100	32	0.047	Cyto
113	AVL25146	A0A1D5WMF1	Fructose-bisphosphate aldolase cytoplasmic isozyme	T.aestivum	KOG1557	39.17/6.85	0,0.82,1.46,0,1.31	118	100	40	98	12	0.032	Cyto
139	EMS51931	A0A1D6S518	UTP--glucose-1-phosphate uridylyltransferase	T. urartu	KOG2638	50.86/5.76	2.28,1.42,1.81,11.29,0	478	100	396	100	23	0.036	Cyto
140	CAA52636	Q41534	ATP synthase beta subunit	T.aestivum	KOG1350	59.21/5.56	2.08,0.19,2.27,1.1,1.45	487	100	446	100	16	0.017	Mito
141	AGH20062	M4Q9V0	enolase	T.aestivum	KOG2670	48.10/5.49	1.18,1.95,2.06,0.49,0	334	100	282	100	19	0.034	Cyto
Carbon metabolism
11	EMS47713	Q4Z8L8	Basic endochitinase C	T. aestivum	KOG4742	28.2/8.66	0,0,0,2.03,0.62	125	100	71	100	4	0.018	Vacu
15	CBH32516	D8L9G7	alpha-glucan phosphorylase, H isozyme,expressed	T. aestivum	KOG2099	93.8 /7.60	0.25,1.38,1,2.8,0.29	601	100	312	100	36	0.019	Cyto
16	AAM13694	Q8RWR5	beta-D-glucan exohydrolase	T. aestivum	NA	67.71/6.86	0.15,2,0.95,2.59,0.21	168	90	88	90	15	0.03	Chlo
18	AAX83263	Q4Z8L7	class II chitinase	T. aestivum	KOG4742	28.2/8.66	0,0,0,0,0	128	100	155	100	2	0.019	Vacu
43	EMS47713	Q4Z8L8	Basic endochitinase C	T. urartu	KOG4742	28.2/8.66	1.55,0,0.64,0,0	130	100			3	0.034	Vacu
45	AAX83263	Q4Z8L7	class II chitinase	T. aestivum	KOG4742	28.2/8.66	0.94,1.28,1.03,0,0	133	100			5	0.026	Vacu
56	AEV76981	J3RHG5	zeatin O-glucosyltransferase 3, partial	T. aestivum	KOG1192	36.2/5.03	0,0.95,0.88,2.91,0.32	47	100	7	100	9	0.021	Chlo
60	SPT18490	A0A1D5UHV1	Endoglucanase	T. aestivum	NA	35.3/8.71	0.03,1.37,1.24,2.04,0.3	150	100	175	100	4	0.034	Wall
106	CAZ76054	C7C4X1	glyceraldehyde-3-phosphate dehydrogenase	T. aestivum	KOG0657	36.85/7.08	0.97,1.36,0.89,0,0.36	75	75	256	100	14	0.009	Cyto
Starch metabolism
3	SPT16977	A0A7H4LED9	Sucrose synthase 2	T. aestivum	KOG0853	93.13/6.01	0.52,1.31,0.49,0,0	432	100	107	100	35	0.028	Cyto
5	ABG88200	Q0PG36	ADP-glucose pyrophosphorylase large subunit	T. aestivum	KOG1322	57.7/6.12	0.74,1.35,0.5,0,0	757	100	253	100	27	0.035	Chlo
143	AAY42618	Q4U1A0	dimeric alpha-amylase inhibitor	T.aestivum	NA	15.15/5.58	0,0.86,2.15,4.22,0	152	100	139	100	4	0.018	Cyto
Lipid metabolism
83	CDM85667	W5CT81	Acyl-[acyl-carrier-protein] desaturase 2, chloroplastic	T.aestivum	NA	54.98/6.96	0,0.53,0.91,0,1.02	337	100	167	100	18	0.032	Chlo
Nitrogen metabolism
37	XP_020194592	A0A3B6KAT3	5-methyltetrahydropteroyltriglutamate--homocysteine methyltransferase	A. tauschii	KOG2263	84.84/5.74	0.28,2.05,1.04,0,0	1230	100	989	100	28	0.001	Cyto
46	AAF00639	Q9SRV5	Putative methionine synthase	T. aestivum	KOG2263	84.15/6.09	0,1.27,0,0,0	157	99	69	99	1	0.004	Cyto
75	CBM36829	A0A3B6ITJ5	Pyruvate decarboxylase	T. aestivum	KOG1184	65.83/5.43	1.35,0.66,0,3.9,0	266	100	149	100	11	0.048	Cyto
80	CAI09762	Q5NYV2	Predicted serine-pyruvate aminotransferase	O. sativa	NA	40.25/5.86	2.07,0.96,0.85,0.48,0	341	100	113	100	1	0.047	Cyto
87	XP_037485906	A0A3B5YT90	Alanine aminotransferase 2	T. aestivum	KOG0258	56.45/6.2	2.28,2.03,1.24,0.18,0	318	100	61	100	25	0.033	Cyto
88	KAF7051919	A0A3B6JDD4	5-methyltetrahydropteroyltriglutamate--homocysteine	T. aestivum	KOG2263	84.65/5.97	0.47,1.23,0.9,0,1.32	1220	100	931	100	32	0.011	Cyto
103	CAI09762	Q5NYV2	Predicted serine-pyruvate aminotransferase	O. sativa	NA	40.25/5.86	0.8,1.16,0.47,0.27,8.64	341	100	113	100	1	0.021	Mito
114	ABY58643	B0FRH4	Aspartate aminotransferase	T. aestivum	KOG1411	42.06/6.77	2.16,0.51,1.3,0.16,0	194	100	142	100	9	0.038	Cyto
121	CBM36829	A0A3B6ITJ5	Pyruvate decarboxylase	T. aestivum	KOG1184	65.83/5.43	0,1.12,0,0,1.21	134	100	65	100	10	0.032	Cyto
122	CBM36829	A0A3B6ITJ5	Pyruvate decarboxylase	T. aestivum	KOG1184	65.83/5.43	2.71,1.05,2.59,1.01,0.71	177	100	102	100	9	0.016	Cyto
126	CBM36829	A0A3B6ITJ5	Pyruvate decarboxylase	T. aestivum	KOG1184	65.83/5.43	2.03,2.08,0.03,0,0	311	100	186	100	14	0.034	Cyto
127	XP_037485906	A0A3B5YT90	Alanine aminotransferase 2	T. aestivum	KOG0258	56.45/6.2	0,1.21,0,0,0	714	100	492	100	25	0.012	Cyto
Protein metabolism/Folding
1	KAF7109806	A0A3B6TTS1	Lactoylglutathione lyase	T. aestivum	KOG2943	32.83/5.43	1.16,0.36,1.48,0.28,1.07	129	100	24	100	10	0.027	Nucl
22	KAF7070142	A0A3B6MJZ2	methionine synthase 1 enzyme	T. aestivum	KOG2263	84.15/6.09	0,1.22,0.81,2.16,0.21	319	100	280	100	1	0.034	Chlo
31	KAF7109806	A0A3B6TTS1	Lactoylglutathione lyase	A. tauschii	KOG2943	32.83/5.43	0,1.28,0.77,0.47,0.8	382	100	275	100	10	0.028	Cyto
34	AFS50133	Q93W25	Peptidylprolyl isomerase Cyp2	T. aestivum	KOG0865	18.4/8.61	0,0,0,0.6,0.96	89	100	98	97	2	0.011	Cyto
38	EMS50887	A0A3B6HXB3	5-methyltetrahydropteroyltriglutamate--homocysteine methyltransferase	T. aestivum	KOG2263	81.7/6.17	0.42,1.4,0,0.28,0.89	836	100	502	100	24	0.023	Chlo
40	EMS60520	A0A3B6RM24	Elongation factor 1-gamma 2	T. aestivum	KOG0867	46.8/6.18	0,4.24,0.36,0,0	544	100	379	100	30	0.047	Cyto
48	AAL05264	Q8LGQ9	betaine-aldehyde dehydrogenase	T. aestivum	KOG2450	54.4/5.44	1.94,0,2.35,0.04,0	433	100	448	100	17	0.028	Chlo
54	BAA02436	P29546	Elongation factor 1-beta	T. aestivum	KOG1668	30.73/4.64	0,0,0,0,0.75	159	100	124	100	4	0.037	Nucl
77	CBM37261	A0A3B6B631	Unnamed protein product	T. aestivum	KOG0727	46.67/5.81	0.55,0.79,0.72,0,0	177	100	47	99	16	0.039	Cyto
81	BAC76688	Q7Y1Z2	27K protein	T. aestivum	KOG3160	22.12/6.06	1.3,1.01,0.5,0.2,2.16	173	100	60	100	1	0.018	Cyto
99	XP_020151768	A0A3B6GZB9	small ubiquitin-related modifier 1	A. tauschii	KOG1769	12.79/5.89	3.21,1.89,1.44,0,0.43	145	100	88	100	7	0.03	Mito
109	XP_037485906	A0A3B5YT90	Alanine aminotransferase 2	T. aestivum	KOG0258	57.1/6.77	1.08,1.17,0.43,0.59,0.02	304	100	463	100	22	0.019	Chlo
125	CBV16318	W5C3H4	Unnamed protein product	T. aestivum	KOG0181	25.84/5.58	2.21,0.95,1.22,0.18,0	332	100	211	100	11	0.034	Cyto
131	AAU82107	Q5XUV6	20S proteasome beta 5 subunit	T.aestivum	KOG0175	29.94/5.54	1.56,0.2,2.32,1.04,0.57	100	100	80	100	8	0.026	Cyto
138	EMS58427	A0A3B6NQK6	Elongation factor Tu	T.aestivum	KOG0460	45.62/4.61	2.02,1.36,0.05,0.48,1.45	110	100	90	100	11	0.012	Chlo
144	EMS61536	G0Z6F1	26S proteasome non-ATPase regulatory subunit 14	T.aestivum	KOG1555	32.93/5.88	2.13,2.7,3.67,0,0	182	100	161	100	11	0.034	Cyto
Transport
73	XP_020199897	A0A3B6MQG8	Putative Non-specific lipid-transfer protein	A. tauschii	NA	12.58/8.16	0,0.67,0.1,1.26,0.77	117	100	100	100	3	0.023	Extr
101	ADK88900	D9ZLW0	outer membrane channel protein OEP16-2	T.aestivum	NA	17.95/6.7	0.03,1.9,1.63,2.64,1.39	55	95	55	99	4	0.045	Mito
132	EMS55440	A0A3B6RHV3	Kinesin-4	T.aestivum	KOG0239	108.78/6.91	2.09,0.74,0.94,2.05,0.48	65	100	40	100	21	0.025	Cyto
Storage protein
26	ACB41346	A0A3B5ZP43	triticin	T.aestivum	NA	62.76/6.43	2.55,0.03,1.49,0,0.03	904	100	782	100	17	0.048	Nucl
27	AGO17690	R9XU95	gamma-gliadin	T.aestivum	NA	16.2/8.88	1.01,2.19,2.01,1.95,0	133	100	162	100	6	0.047	Vacu
35	EMS66832	M8A380	Globulin-1 S allele	T. urartu	NA	57.11/9.1	1.35,0.88,0.41,0.32,1.27	411	100	352	100	10	0.032	Vacu
39	AFM30909	I6QQ39	globulin-3A	T. aestivum	NA	66.3/8.48	42.79,0.33,2.03,2.51,0.36	757	100	432	100	31	0.037	Vacu
50	EMS66832	M8A380	Globulin-1 S allele	T. urartu	NA	56.9/9.1	3.33,2.08,1.11,2.54,0.13	537	100	494	100	17	0.036	Vacu
51	EMS62417	A0A3B6KNF4	Globulin-1 S allele	T. aestivum	NA	55.59/7.77	0,2.01,3.58,1,0.95	175	100	96	100	16	0.047	Vacu
53	ABS72144	A7LHB1	Alpha gliadin	T. aestivum	NA	33.47/8.19	0.19,0.8,2,0.57,5.42	114	100	111	100	1	0.033	Vacu
57	ACJ65514	B7U6L4	Globulin 3	T. aestivum	NA	66.65/7.78	0.91,0.06,0.03,0.51,0.41	489	100	383	100	18	0.011	Vacu
58	AAA34269	Q7DMU0	storage protein	T. aestivum	NA	72.3/6.80	0.51,0.94,1.44,0.5,0	116	100	37	99	1	0.021	Vacu
64	AFM30909	I6QQ39	globulin-3A	T. aestivum	NA	66.63/8.48	2.28,0.8,1.4,0.47,0.04	532	100	400	100	20	0.038	Vacu
69	EMS66832	M8A380	Globulin-1 S allele	T. urartu	NA	57.11/9.1	0.49,0.48,0.23,4.05,40.98	350	100	295	100	10	0.032	Vacu
70	EMS66832	M8A380	Globulin-1 S allele	T. urartu	NA	57.11/9.1	1.23,0.28,0.79,0.23,1.01	350	100	295	100	10	0.016	Vacu
72	ACJ03484	B6UKQ8	Gamma-gliadin	T. aestivum	NA	33.06/8.7	0.76,0.09,0.11,1.04,0.08	121	100	113	100	2	0.034	Extr
79	ACJ65513	B7U6L3	Globulin 3C	T. aestivum	NA	38.41/9.15	1.39,0.07,2.14,2.15,2	219	100	80	100	2	0.012	Vacu
91	EMS66832	M8A380	Globulin-1 S allele	T. urartu	NA	57.11/9.1	0.54,1.01,0.67,0.49,0.89	434	100	385	100	9	0.037	Vacu
96	ACB41346	A0A3B5ZP43	12S seed storage globulin 1	A. tauschii	NA	62.76/6.43	0.42,0.37,0.88,0,0	807	100	675	100	18	0.027	Nucl
97	AFM30909	I6QQ39	Globulin-3A	T. aestivum	NA	66.63/8.48	0,2.32,0,0,1.51	532	100	400	100	20	0.034	Vacu
111	AFM30909	I6QQ39	globulin-3A	T. aestivum	NA	66.63/8.48	1.19,5.85,0,1.14,2.12	532	100	400	100	20	0.028	Vacu
118	ACJ65514	B7U6L4	Globulin 3	T. aestivum	NA	66.65/7.78	0.5,0.48,0.88,4.19,1.38	489	100	383	100	18	0.028	Vacu
124	EMS66832	M8A380	Globulin-1 S allele	T. aestivum	NA	62.69/9.44	1.05,1.29,0.49,0.5,0	505	100	403	100	16	0.011	Cyto
129	ACJ65515	B7U6L5	globulin 3B	T.aestivum	NA	56.90/7.36	1.34,0.13,3.55,1.41,0.48	161	100	142	100	10	0.023	Vacu
130	ACJ65514	B7U6L4	globulin 3	T.aestivum	NA	66.31/7.78	0,0.17,3.79,1.66,3.7	51	100	35	100	9	0.047	Vacu
133	EMS60011	A0A3B5XV32	12S seed storage globulin 1	T.aestivum	NA	63.83/6.62	0.55,1.04,2.02,3.25,5.56	140	100	113	100	14	0.028	Vacu
134	EMS62417	A0A3B6KNF4	Globulin-1 S allele	T. urartu	NA	55.30/7.77	3.5,1.06,1.18,2.07,0.77	598	100	509	100	28	0.037	Vacu
136	AAB27108	Q08837	triticin precursor	T.aestivum	NA	56.92/9.37	1.86,2.08,2.2,3.57,0.85	256	100	221	100	15	0.039	Vacu
142	AKW50839	A0A0X9BSF8	high molecular weight glutenin subunit	T.aestivum	NA	90.51/6.15	14.55,0.4,6.07,1.38,1.86	189	100	177	100	10	0.018	Nucl
146	ACJ65514	B7U6L4	globulin 3	T.aestivum	NA	66.31/7.78	0.88,0,2.23,4.7,0	79	100	62	100	11	0.019	Vacu
Photosynthesis
36	BAB19812	Q9FRZ4	ribulose-1,5-bisphosphate carboxylase/oxygenase small subunit	T. aestivum	NA	19.4/8.8	0.5,1.07,2.14,0.39,0.81	283	100	227	100	18	0.034	Chlo
108	BAO57047	X5I0H5	ribulose-1,5-bisphosphate carboxylase/oxygenase large subunit, partial	T. aestivum	NA	48.9/6.6	0,0.8,0.04,0,0	166	100	27	100	10	0.019	Chlo
Nucleic acid metabolism
107	O24396	O24396	RecName: Full=Adenylosuccinate synthetase, chloroplastic; Short=AMPSase; Short=AdSS; AltName: Full=IMP--aspartate ligase	T. aestivum	KOG1355	51.4/5.93	0.48,1.49,3.78,0,1.51	136	100	105	100	7	0.012	Chlo
Others
2	KAF6997295	A0A3B6A0K5	BJ297754 Y	T. aestivum	NA	38.5/5.02	0.29,2.43,0.34,1.82,4.52	126	100	54	100	1	0.03	Chlo
4	CBD23646	A0A3B5ZSB6	unnamed protein product	T. aestivum	KOG2240	18/8.8	0.32,0.75,0.47,0.35,0.72	183	100	38	100	4	0.031	Nucl
19	EMS65960	A0A3B6NNI5	hypothetical protein TRIUR3_35260	T. aestivum	KOG1998	22.3/10.36	2.12,0,0.75,0,0.2	49	100	140	100	8	0.034	Nucl
20	KAF6997295	A0A3B6A0K5	G356.108B02F010919	T. aestivum	NA	36.4/5.13	2.74,2.03,1.75,1.07,0.95	523	100	169	100	3	0.026	Chlo
44	EMS59629	A0A341P013	hypothetical protein TRIUR3_24222	T. aestivum	NA	26.7/9.35	0.51,1.35,1.39,0.41,0.82	43	100	62	100	10	0.021	Nucl
49	EMS54324	A0A1D5WW00	Hypothetical protein TRIUR3_03549	T. aestivum	KOG0710	16.82/6.19	0.62,1.2,0.11,2.17,0.98	186	100	70	88	8	0.034	Nucl
55	EMS66582	A0A3B6EH38	Hypothetical protein TRIUR3_24891	T. aestivum	NA	22.69/8.42	0.21,0.37,1.4,1.27,2.01	118	100	37	92	16	0.009	Chlo
62	EMS66642	A0A3B6ARM3	Hypothetical protein TRIUR3_14708	T. aestivum	NA	42.4/6.43	1.16,0.95,2.03,0,0.47	546	100	413	100	7	0.001	Nucl
66	KAF7049137	A0A3B6JHJ7	G608.111J02F010910	T. aestivum	NA		0.18,1.14,2.95,0.58,0.4	122	100	55	100	9	0.028	Pero
89	KAF7049137	A0A3B6JHJ7	hypothetical protein CFC21_057731	T. aestivum	NA	43.41/5.89	0.45,1.13,1.14,0.18,0.78	295	100	258	100	20	0.035	Nucl
90	KAF7023497	A0A3B6GTM0	hypothetical protein CFC21_035998	T. aestivum	NA	27.94/7.26	0,0.36,0.81,2.06,0.78	687	100	462	100	9	0.031	Chlo
104	XP_020187560	A0A453CS20	late embryogenesis abundant protein	T. aestivum	NA	34.18/7.01	0.44,1.18,0.08,0.51,0	121	100	40	94	9	0.018	Chlo
123	KAF6997295	A0A3B6A0K5	Hypothetical protein F775_14176	T. aestivum	NA	45.64/7	1.05,5.69,4.4,2.22,1.31	179	100	126	100			Nucl

## Sheet: Table S3
Table S3. Detailed information and peptide sequences of 55 upregulated drought-responsive DAPs identified in wheat-Th. 7XL/7DS translocation line YW642 under drought stress
Spot ID	Accsession No.	Protein Name	Species	± ppm	Start Seq.	End Seq	Peptide Sequence	Ion Score	Ion Score C. I. %	Modification
6	AAP80655	Formate dehydrogenase, partial	T. aestivum	-62	171	176	ILILLR	17	42.37
				-83	45	58	IVGVFYQAGEYADK	51	99.81
				-71	59	73	NPNFVGCVEGALGIR	44	99.99
29/30	EMT30749	Glucose and ribitol dehydrogenase-like protein	A. tauschii	-7	202	209	GAIVAFTR
				-7	202	209	GAIVAFTR	28	60.723
				1	246	255	QFGSEVPMKR
				8	246	255	QFGSEVPMKR			Oxidation (M)[8]
				4	42	54	VALVTGGDSGIGR
				4	42	54	VALVTGGDSGIGR	52	99.859
				6	115	126	VVEEVASAHGGR
				6	115	126	VVEEVASAHGGR	50	99.783
				-1	190	201	GNATLLDYTATK
				2	114	126	RVVEEVASAHGGR
				15	6	17	FPPQQQDCQPGK			Carbamidomethyl (C)[8]
				15	101	113	ALAGDLGYEENCR			Carbamidomethyl (C)[12]
				15	18	30	EHAMDPRPETLIK
				18	101	114	ALAGDLGYEENCRR			Carbamidomethyl (C)[12]
				18	101	114	ALAGDLGYEENCRR	25	21.089	Carbamidomethyl (C)[12]
				17	74	88	GHEDKDAEETLQALR
				17	74	88	GHEDKDAEETLQALR	78	100
29/30	EMT30749	Glucose and ribitol dehydrogenase-like protein	A. tauschii	-7	202	209	GAIVAFTR
29/30	EMT30749	Glucose and ribitol dehydrogenase-like protein	A. tauschii	-7	202	209	GAIVAFTR
				-7	202	209	GAIVAFTR	28	60.723
				1	246	255	QFGSEVPMKR
				8	246	255	QFGSEVPMKR			Oxidation (M)[8]
				4	42	54	VALVTGGDSGIGR
				4	42	54	VALVTGGDSGIGR	52	99.859
				6	115	126	VVEEVASAHGGR
				6	115	126	VVEEVASAHGGR	50	99.783
				-1	190	201	GNATLLDYTATK
				2	114	126	RVVEEVASAHGGR
				15	6	17	FPPQQQDCQPGK			Carbamidomethyl (C)[8]
				15	101	113	ALAGDLGYEENCR			Carbamidomethyl (C)[12]
				15	18	30	EHAMDPRPETLIK
				18	101	114	ALAGDLGYEENCRR			Carbamidomethyl (C)[12]
				18	101	114	ALAGDLGYEENCRR	25	21.089	Carbamidomethyl (C)[12]
				17	74	88	GHEDKDAEETLQALR
				17	74	88	GHEDKDAEETLQALR	78	100
59	EMS46390	Serpin-Z2B	T. urartu	-47.22	11	18	R.LSIAHQTR.F
				-44.72	269	277	R.SGIWSLAEK.L
				-66.37	189	198	R.LVLGNALYFK.G			Oxidation (M)
				-41.19	199	208	K.GAWTDQFDPR.G
				-41.19	199	208	K.GAWTDQFDPR.G			Oxidation (M)
				-66.54	127	137	K.AEAQSVDFQTK.C	32	100	Oxidation (M)
				-44.84	306	317	K.ISFGIEASDLLK.G
				-40.74	176	188	K.DILPAGSIDNNTR.L
				-40.74	176	188	K.DILPAGSIDNNTR.L	57	100
				-46.71	257	268	R.QFSMYILLPEAR.S			Oxidation (M)
				-43.79	257	268	R.QFSMYILLPEAR.S	(53)	100	Oxidation (M)
				-95.80	304	317	K.FKISFGIEASDLLK.G
				-95.80	304	317	K.FKISFGIEASDLLK.G			Oxidation (M)
				-30.25	278	291	K.LSAEPEFLEQHIPR.Q	60	100	Oxidation (M)
				-30.25	278	291	K.LSAEPEFLEQHIPR.Q
				-36.03	396	415	R.EDTSGVVLFIGHVVNPLLSS.-
				-28.20	146	168	K.YVMQLFLPKAAEVTAQVNSWVEK.V
				-28.20	146	168	K.YVMQLFLPKAAEVTAQVNSWVEK.V
61	ACN59483	serpin 1	T. aestivum	-54.61	11	18	R.LSIAHQTR.F	132	100
				-95.71	2	10	M.ATTLATDVR.L
				-47.69	172	181	K.LVLANALYFK.G
				-37.18	262	271	K.LSAEPDFLER.H			Oxidation (M)
				-37.18	262	271	K.LSAEPDFLER.H
				-51.96	290	301	K.ISFGIEASDLLK.C	93	100
				-50.90	182	194	K.GAWTDQFDSYGTK.N
				-50.90	182	194	K.GAWTDQFDSYGTK.N
				-58.60	138	151	K.AAEVTTQVNSWVEK.V
				-98.35	288	301	K.FKISFGIEASDLLK.C
				-43.43	380	399	R.EDISGVVLFMGHVVNPLLSS.-
				-43.43	380	399	R.EDISGVVLFMGHVVNPLLSS.-
				-39.02	380	399	R.EDISGVVLFMGHVVNPLLSS.-			Oxidation (M)
				-2.43	33	61	K.SAASNAAFSPVSLHSALSLLAAGAGSATR.D
				-2.43	33	61	K.SAASNAAFSPVSLHSALSLLAAGAGSATR.D
				-12.76	329	354	R.VSSVFHQAFVEVNEQGTEAAASTAIK.M
				-12.76	329	354	R.VSSVFHQAFVEVNEQGTEAAASTAIK.M
61	ACN59483	serpin 1	T.aestivum	-55.41	11	18	R.LSIAHQTR.F
				-55.41	11	18	R.LSIAHQTR.F	42	100
				-40.64	2	10	M.ATTLATDVR.L
				-52.11	23	32	R.LASTISSNPK.S
				-45.87	172	181	K.LVLANALYFK.G
				-55.72	262	271	K.LSAEPDFLER.H
				-55.72	262	271	K.LSAEPDFLER.H	87	100
				-51.81	290	301	K.ISFGIEASDLLK.C
				-51.81	290	301	K.ISFGIEASDLLK.C	56	100
				-20.59	159	171	K.NILPSGSVDNTTK.L
				-40.35	19	32	R.FALRLASTISSNPK.S
				-47.68	125	137	K.YKAETQSVDFQTK.A
				-60.89	288	301	K.FKISFGIEASDLLK.C
				-60.89	288	301	K.FKISFGIEASDLLK.C	79	100
				-47.26	380	399	R.EDISGVVLFMGHVVNPLLSS.-
				-35.12	380	399	R.EDISGVVLFMGHVVNPLLSS.-			Oxidation (M)
				-56.08	33	61	K.SAASNAAFSPVSLHSALSLLAAGAGSATR.D
				-56.08	33	61	K.SAASNAAFSPVSLHSALSLLAAGAGSATR.D	157	100
				-52.36	329	354	R.VSSVFHQAFVEVNEQGTEAAASTAIK.M
				-52.36	329	354	R.VSSVFHQAFVEVNEQGTEAAASTAIK.M	101	100
65	ADJ67792	Peroxidase 1	T. aestivum	5	247	253	RTVLDVR
				4	235	242	LKGTCPAK			Carbamidomethyl (C)[5]
				3	113	120	AVNDIRDR
				-1	62	71	DIGLAAGLLR
				-1	62	71	DIGLAAGLLR	58	99.962
				0	34	41	GLSFDFYR
				0	34	41	GLSFDFYR	25	30.571
				-3	61	71	KDIGLAAGLLR
				1	34	42	GLSFDFYRR
				1	34	42	GLSFDFYRR	10	0
				1	43	52	TCPRAESIVR			Carbamidomethyl (C)[2]
				2	142	153	DSVVVSGGPDYR
				-3	298	309	DFFEQFGVSMGK
				-1	298	309	DFFEQFGVSMGK			Oxidation (M)[10]
				-1	295	309	SQRDFFEQFGVSMGK
				2	142	158	DSVVVSGGPDYRVPLGR
				2	142	158	DSVVVSGGPDYRVPLGR	51	99.804
				0	295	309	SQRDFFEQFGVSMGK			Oxidation (M)[13]
67	AAL71854	Dehydroascorbate reductase	T. aestivum	-14	33	39	KVPYQMK			Oxidation (M)[6]
				-4	25	32	VLLTLEEK
				1	200	209	ENLIAGWAPK
				0	102	111	IFSTFVTFLK
				0	102	111	IFSTFVTFLK	56	99.272
				2	197	209	ATKENLIAGWAPK
				0	157	168	LYHLQVALEHFK
				0	157	168	LYHLQVALEHFK	82	99.998
				-2	40	52	LIDVSNKPDWFLK
				-2	40	52	LIDVSNKPDWFLK	104	100
				-1	122	135	ALVDELQALEEHLK
				-1	122	135	ALVDELQALEEHLK	68	99.945
				-11	69	83	WIADSDVITQVIEEK
				4	8	24	AAVGHPDTLGDCPFSQR			Carbamidomethyl (C)[12]
				4	8	24	AAVGHPDTLGDCPFSQR	140	100	Carbamidomethyl (C)[12]
				-9	84	101	YPTPSLVTPAEYASVGSK
				10	172	189	VPETLTSVHAYTEALFSR
				10	172	189	VPETLTSVHAYTEALFSR	134	100
				-3	136	156	AHGPYINGANISAVDLSL
							APK
				17	169	189	GWKVPETLTSVHAYTEA
							LFSR
				17	169	189	GWKVPETLTSVHAYTEA	70	99.966
							LFSR
				31	114	135	DASDGSEKALVDELQAL
							EEHLK
67	AAL71854	Dehydroascorbate reductase	T. aestivum	-14	33	39	KVPYQMK			Oxidation (M)[6]
				-4	25	32	VLLTLEEK
				1	200	209	ENLIAGWAPK
				0	102	111	IFSTFVTFLK
				0	102	111	IFSTFVTFLK	56	99.272
				2	197	209	ATKENLIAGWAPK
				0	157	168	LYHLQVALEHFK
				0	157	168	LYHLQVALEHFK	82	99.998
				-2	40	52	LIDVSNKPDWFLK
				-2	40	52	LIDVSNKPDWFLK	104	100
				-1	122	135	ALVDELQALEEHLK
				-1	122	135	ALVDELQALEEHLK	68	99.945
				-11	69	83	WIADSDVITQVIEEK
				4	8	24	AAVGHPDTLGDCPFSQR			Carbamidomethyl (C)[12]
				4	8	24	AAVGHPDTLGDCPFSQR	140	100	Carbamidomethyl (C)[12]
				-9	84	101	YPTPSLVTPAEYASVGSK
				10	172	189	VPETLTSVHAYTEALFSR
				10	172	189	VPETLTSVHAYTEALFSR	134	100
				-3	136	156	AHGPYINGANISAVDLSL
							APK
				17	169	189	GWKVPETLTSVHAYTEA
							LFSR
				17	169	189	GWKVPETLTSVHAYTEA	70	99.966
							LFSR
				31	114	135	DASDGSEKALVDELQAL
							EEHLK
68	CBM38934	Unnamed protein product	T. aestivum	-49	92	98	NKEQEEK
				-47	116	123	FRLPENAK	17	0
				-47	116	123	FRLPENAK
				-115	143	151	VEAKKPEVK
				-49	56	64	ETPEAHVFK	40	95.931
				-49	56	64	ETPEAHVFK
				-45	40	51	TSSDTAAFAGAR	28	32.942
				-45	40	51	TSSDTAAFAGAR
				-60	129	142	ASMENGVLTVTVPK
				-43	77	91	VEVEDGNILQISGER	48	99.395
				-43	77	91	VEVEDGNILQISGER
				-45	73	91	EEVKVEVEDGNILQISGE	26	0
							R
				-45	73	91	EEVKVEVEDGNILQISGE
							R
105	EMT15043	Formate dehydrogenase, mitochondrial	A. tauschii	6	192	200	TVGTVGAGR
				6	192	200	TVGTVGAGR	44	99.163
				6	262	268	GMFNKEK
				-5	260	266	TRGMFNK			Oxidation (M)[4]
				0	275	283	GVIIVNNAR
				0	275	283	GVIIVNNAR	54	99.921
				29	2	10	AAMCRAAAR			Carbamidomethyl (C)[4], Oxidation (M)[3]
				-65	7	15	AAARQLVDR
				-65	7	15	AAARQLVDR
				-1	369	377	EGELASQYK
				-1	274	283	KGVIIVNNAR
				-1	274	283	KGVIIVNNAR	23	8.208
				-2	174	184	GEWNVAGIAHR
				-2	174	184	GEWNVAGIAHR	52	99.877
				-2	343	353	YAAGVKDMLDR			Oxidation (M)[8]
				-6	163	173	NFLPGYQQVVK
				-6	163	173	NFLPGYQQVVK	48	99.69
				-5	247	259	CDVIVINTPLTEK			Carbamidomethyl (C)[1]
				-1	354	368	YFKGEDFPAENYIVK
115	ABO70341	Pm3b-like disease resistance protein 15Q1	T. aestivum	-68	1090	1098	VFQSMVSLR	41	78.8
				-49	1288	1298	NCAGMLGGPLR	55	87.95
128	AAF02296	PR-4, partial	T.aestivum	-76	62	74	VTNPATGAQITAR
135	BAA19099	Thiol-specific antioxidant protein, partial	T.aestivum	16.0	205	210	K.EYFAAI.-
				-68.96	141	147	R.GLFIIDK.E
				-43.27	75	80	R.HEEFEK.I
				-64.90	164	170	R.SVDETLR.T
				-64.90	164	170	R.SVDETLR.T	27	100
				-69.32	42	49	K.LSDYIGKK.Y
				-60.59	114	122	K.YPLVSDVTK.S
				-68.23	11	23	R.AAAEYDLPLVGNK.A
				-61.89	127	140	K.SFGVLIPDQGIALR.G
				-61.89	127	140	K.SFGVLIPDQGIALR.G	121	100
				-60.43	148	163	K.EGVIQHSTINNLGIGR.S
				-60.43	148	163	K.EGVIQHSTINNLGIGR.S	94	100
				-57.63	24	41	K.APDFAAEAVFDQEFINVK.L
				-57.63	24	41	K.APDFAAEAVFDQEFINVK.L	127	100
137	ACN59483	serpin 1	T. aestivum	-54.61	11	18	R.LSIAHQTR.F	132	100
				-95.71	2	10	M.ATTLATDVR.L
				-47.69	172	181	K.LVLANALYFK.G
				-37.18	262	271	K.LSAEPDFLER.H			Oxidation (M)
				-37.18	262	271	K.LSAEPDFLER.H
				-51.96	290	301	K.ISFGIEASDLLK.C	93	100
				-50.90	182	194	K.GAWTDQFDSYGTK.N
				-50.90	182	194	K.GAWTDQFDSYGTK.N
				-58.60	138	151	K.AAEVTTQVNSWVEK.V
				-98.35	288	301	K.FKISFGIEASDLLK.C
				-43.43	380	399	R.EDISGVVLFMGHVVNPLLSS.-
				-43.43	380	399	R.EDISGVVLFMGHVVNPLLSS.-
				-39.02	380	399	R.EDISGVVLFMGHVVNPLLSS.-			Oxidation (M)
				-2.43	33	61	K.SAASNAAFSPVSLHSALSLLAAGAGSATR.D
				-2.43	33	61	K.SAASNAAFSPVSLHSALSLLAAGAGSATR.D
				-12.76	329	354	R.VSSVFHQAFVEVNEQGTEAAASTAIK.M
				-12.76	329	354	R.VSSVFHQAFVEVNEQGTEAAASTAIK.M
137	ACN59483	serpin 1	T.aestivum	-55.41	11	18	R.LSIAHQTR.F
				-55.41	11	18	R.LSIAHQTR.F	42	100
				-40.64	2	10	M.ATTLATDVR.L
				-52.11	23	32	R.LASTISSNPK.S
				-45.87	172	181	K.LVLANALYFK.G
				-55.72	262	271	K.LSAEPDFLER.H
				-55.72	262	271	K.LSAEPDFLER.H	87	100
				-51.81	290	301	K.ISFGIEASDLLK.C
				-51.81	290	301	K.ISFGIEASDLLK.C	56	100
				-20.59	159	171	K.NILPSGSVDNTTK.L
				-40.35	19	32	R.FALRLASTISSNPK.S
				-47.68	125	137	K.YKAETQSVDFQTK.A
				-60.89	288	301	K.FKISFGIEASDLLK.C
				-60.89	288	301	K.FKISFGIEASDLLK.C	79	100
				-47.26	380	399	R.EDISGVVLFMGHVVNPLLSS.-
				-35.12	380	399	R.EDISGVVLFMGHVVNPLLSS.-			Oxidation (M)
				-56.08	33	61	K.SAASNAAFSPVSLHSALSLLAAGAGSATR.D
				-56.08	33	61	K.SAASNAAFSPVSLHSALSLLAAGAGSATR.D	157	100
				-52.36	329	354	R.VSSVFHQAFVEVNEQGTEAAASTAIK.M
				-52.36	329	354	R.VSSVFHQAFVEVNEQGTEAAASTAIK.M	101	100
145	EMS56223	Lactoylglutathione lyase	T. urartu	-51.83	55	60	R.DVPEEK.Y
				-62.68	25	31	R.MLHAVYR.V			Oxidation (M)
				-62.68	25	31	R.MLHAVYR.V	22	100	Oxidation (M)
				-57.98	169	175	R.SIMFYEK.A
				-57.98	169	175	R.SIMFYEK.A	1	100
				-97.76	32	40	R.VGDLDRTIK.C
				-86.94	256	266	R.QPGPLPGLNTK.I
				-57.47	278	288	K.VVLVDHADFLK.E
				-57.47	278	288	K.VVLVDHADFLK.E	66	100
				-11.13	38	49	R.TIKCYTECFGMK.L
				-11.13	38	49	R.TIKCYTECFGMK.L
				-14.50	169	180	R.SIMFYEKALGMK.L			Oxidation (M)
				-29.80	150	162	R.GPTPEPLCQVMLR.V			Oxidation (M)
				-53.09	222	237	K.GNAYAQVAIGTDDVYK.S
				-53.09	222	237	K.GNAYAQVAIGTDDVYK.S	73	100
				-55.26	88	106	K.YDIGAGFGHFAIANEDVYK.L
				-55.26	88	106	K.YDIGAGFGHFAIANEDVYK.L	93	100
Energy metabolism
23	EMT22217	Dihydrolipoyl dehydrogenase 1, mitochondrial	A. tauschii	0	319	324	FKFMLK			Oxidation (M)[4]
				-5	195	201	NKVEYVK
				-5	187	194	GIEGLFKK
				-5	187	194	GIEGLFKK	26	44.164
				-5	118	124	TTCIEKR			Carbamidomethyl (C)[3]
				-5	118	124	TTCIEKR	21	0	Carbamidomethyl (C)[3]
				-6	469	476	FPLLANSR
				-6	154	162	SSFAHHGVK
				-6	154	162	SSFAHHGVK	62	99.986
				27	479	488	AIDDAEGMVK
				-6	239	248	SLPGVTIDEK
				-1	489	497	VISEKETDR
				-4	228	238	NIIVATGSDVK
				-3	239	249	SLPGVTIDEKK
				-3	531	543	TCHAHPTVSEALK			Carbamidomethyl (C)[2]
				-22	385	396	VLVDNRFMTNVK			Oxidation (M)[8]
				-5	141	153	ALLHSSHMYHEAK
				-5	141	153	ALLHSSHMYHEAK	69	99.997
				-8	141	153	ALLHSSHMYHEAK			Oxidation (M)[8]
				-8	141	153	ALLHSSHMYHEAK	39	97.483	Oxidation (M)[8]
				-5	125	140	GALGGTCLNVGCIPSK			Carbamidomethyl (C)[7,12]
				21	163	177	FSNLEVDLPAMMAQK			Oxidation (M)[11]
				21	163	177	FSNLEVDLPAMMAQK			Oxidation (M)[11,12]
				-11	459	476	ASGVAYQVGKFPLLANS
							R
				-11	459	476	ASGVAYQVGKFPLLANS	80	100
							R
				-4	206	225	LVSPSEVSVDLVDGGSTI
							VK
				-8	364	384	VPYTAGIGLDAIGVETDK
							GGR
				-8	364	384	VPYTAGIGLDAIGVETDK	183	100
							GGR
				-6	285	307	LGSEVTVVEFAPDIVPSM
							DGEIR
				-6	339	363	LTVEPAAGGEQTVIEADV
							VLVSAGR
				-6	339	363	LTVEPAAGGEQTVIEADV	159	100
							VLVSAGR
				-1	285	308	LGSEVTVVEFAPDIVPSM
							DGEIRK
				6	285	308	LGSEVTVVEFAPDIVPSM			Oxidation (M)[18]
							DGEIRK
				35	429	458	EGHVDYDTVPGVVYTHP
23	EMT22217	Dihydrolipoyl dehydrogenase 1, mitochondrial	A. tauschii	0	319	324	FKFMLK			Oxidation (M)[4]
				-5	195	201	NKVEYVK
				-5	187	194	GIEGLFKK
				-5	187	194	GIEGLFKK	26	44.164
				-5	118	124	TTCIEKR			Carbamidomethyl (C)[3]
				-5	118	124	TTCIEKR	21	0	Carbamidomethyl (C)[3]
				-6	469	476	FPLLANSR
				-6	154	162	SSFAHHGVK
				-6	154	162	SSFAHHGVK	62	99.986
				27	479	488	AIDDAEGMVK
				-6	239	248	SLPGVTIDEK
				-1	489	497	VISEKETDR
				-4	228	238	NIIVATGSDVK
				-3	239	249	SLPGVTIDEKK
				-3	531	543	TCHAHPTVSEALK			Carbamidomethyl (C)[2]
				-22	385	396	VLVDNRFMTNVK			Oxidation (M)[8]
				-5	141	153	ALLHSSHMYHEAK
				-5	141	153	ALLHSSHMYHEAK	69	99.997
				-8	141	153	ALLHSSHMYHEAK			Oxidation (M)[8]
				-8	141	153	ALLHSSHMYHEAK	39	97.483	Oxidation (M)[8]
				-5	125	140	GALGGTCLNVGCIPSK			Carbamidomethyl (C)[7,12]
				21	163	177	FSNLEVDLPAMMAQK			Oxidation (M)[11]
				21	163	177	FSNLEVDLPAMMAQK			Oxidation (M)[11,12]
				-11	459	476	ASGVAYQVGKFPLLANS
							R
				-11	459	476	ASGVAYQVGKFPLLANS	80	100
							R
				-4	206	225	LVSPSEVSVDLVDGGSTI
							VK
				-8	364	384	VPYTAGIGLDAIGVETDK
							GGR
				-8	364	384	VPYTAGIGLDAIGVETDK	183	100
							GGR
				-6	285	307	LGSEVTVVEFAPDIVPSM
							DGEIR
				-6	339	363	LTVEPAAGGEQTVIEADV
							VLVSAGR
				-6	339	363	LTVEPAAGGEQTVIEADV	159	100
							VLVSAGR
				-1	285	308	LGSEVTVVEFAPDIVPSM
							DGEIRK
				6	285	308	LGSEVTVVEFAPDIVPSM			Oxidation (M)[18]
							DGEIRK
				35	429	458	EGHVDYDTVPGVVYTHP
32	EMS45933	Putative aconitate hydratase	T. urartu	-64.97	504	509	R.VHPLTR.A
				-73.41	42	47	K.LPYSIR.I			Oxidation (M)
				-61.25	684	690	R.GTFANIR.I
				-98.64	159	165	R.ERFGFLK.W			Oxidation (M)
				-83.24	695	703	K.FLGGEVGPK.T
				-67.76	48	55	R.ILLESAIR.N	84	100
				-61.80	667	674	K.DFNSYGSR.R
				-78.87	675	683	R.RGNDEVMAR.G			Oxidation (M)
				-54.67	666	674	R.KDFNSYGSR.R
				-74.03	447	455	K.SGLQEYFNK.Q
				-61.69	80	89	K.LAEIPFKPAR.V
				-61.69	80	89	K.LAEIPFKPAR.V
				-72.87	70	79	K.IIDWENTSPK.L	167	100
				-69.26	284	294	K.FVEFHGEGMGK.L
				-61.66	28	38	K.FYSLPALNDPR.I	(91)	100
				-61.66	28	38	K.FYSLPALNDPR.I			Oxidation (M)
				-47.23	613	625	K.DMTMSPPGPHAVK.N	92	100	Oxidation (M)
				-51.78	769	782	R.SNLVGMGIIPLCFK.A			Oxidation (M)
				-63.72	783	797	K.AGEDADSLGLTGHER.Y
				-57.33	142	156	R.SSNALQSNMELEFTR.N			Oxidation (M)
				-56.87	142	156	R.SSNALQSNMELEFTR.N
				-56.87	142	156	R.SSNALQSNMELEFTR.N			Oxidation (M)
				-77.62	260	276	R.NGVTATDLVLTVTQMLR.K	22	100	Oxidation (M)
				-60.88	260	276	R.NGVTATDLVLTVTQMLR.K
				-55.10	363	377	R.ANNMFVDYNEPQLER.V			Oxidation (M)
				-55.10	363	377	R.ANNMFVDYNEPQLER.V	47	100	Oxidation (M)
				-84.47	260	277	R.NGVTATDLVLTVTQMLRK.H
				-46.50	724	743	K.SEGHDTIILAGAEYGSGSSR.D
				-46.50	724	743	K.SEGHDTIILAGAEYGSGSSR.D	120	100
				-67.98	90	108	R.VLLQDFTGVPAVVDLAAMR.D
				-56.18	90	108	R.VLLQDFTGVPAVVDLAAMR.D
				-56.18	90	108	R.VLLQDFTGVPAVVDLAAMR.D
				-48.91	722	743	K.YKSEGHDTIILAGAEYGSGSSR.D
				12.1	378	398	R.VYSSYLALDLDEVEPCISGPK.R
				-37.03	301	328	R.ATIANMSPEYGATMGFFPVDHVTLDYLR.L
32	EMS45933	Putative aconitate hydratase, cytoplasmic	T. urartu	-73.10	504	509	R.VHPLTR.A			Oxidation (M)
				-47.68	42	47	K.LPYSIR.I
				-58.43	684	690	R.GTFANIR.I
				6.49	404	410	R.VTLKDMK.S	55	100
				-79.08	159	165	R.ERFGFLK.W
				-59.90	695	703	K.FLGGEVGPK.T
				-51.39	48	55	R.ILLESAIR.N	72	100
				-50.30	667	674	K.DFNSYGSR.R
				-50.57	666	674	R.KDFNSYGSR.R
				-63.97	447	455	K.SGLQEYFNK.Q
				-45.13	80	89	K.LAEIPFKPAR.V	97	100
				-45.13	80	89	K.LAEIPFKPAR.V
				-56.31	70	79	K.IIDWENTSPK.L
				-61.91	284	294	K.FVEFHGEGMGK.L	118	100
				-49.81	28	38	K.FYSLPALNDPR.I
				-49.81	28	38	K.FYSLPALNDPR.I	74	100
				-31.30	783	797	K.AGEDADSLGLTGHER.Y			Oxidation (M)
				-43.38	142	156	R.SSNALQSNMELEFTR.N
				-43.38	142	156	R.SSNALQSNMELEFTR.N
				-12.12	363	377	R.ANNMFVDYNEPQLER.V	158	100
				-39.87	260	276	R.NGVTATDLVLTVTQMLR.K
				-40.01	363	377	R.ANNMFVDYNEPQLER.V
				-40.01	363	377	R.ANNMFVDYNEPQLER.V
				-59.76	260	277	R.NGVTATDLVLTVTQMLRK.H
				-29.85	724	743	K.SEGHDTIILAGAEYGSGSSR.D
				-29.85	724	743	K.SEGHDTIILAGAEYGSGSSR.D	35	100
				-80.30	90	108	R.VLLQDFTGVPAVVDLAAMR.D			Oxidation (M)
				-42.38	90	108	R.VLLQDFTGVPAVVDLAAMR.D
				-42.38	90	108	R.VLLQDFTGVPAVVDLAAMR.D	40	100
				-33.75	121	141	K.INPLVPVDLVIDHSVQVDVAR.S			Oxidation (M)
				-52.92	2	27	M.AASGTEHAYNNILTSLPKPEGGEYGK.F
				-29.34	301	328	R.ATIANMSPEYGATMGFFPVDHVTLDYLR.L
102	CAC14917	Triosephosphate-isomerase	T. aestivum	-57	5	12	FFVGGNWK	55	99.03
				-53	101	113	SLMGESSEFVGEK	66	99.93
				-46	176	190	VASPAQAQEVHANLR	114	100
139	EMS51931	UTP--glucose-1-phosphate uridylyltransferase	T. urartu	-47.73	100	105	K.SVIEVR.N
				-102.20	426	433	K.GNVTIAAK.A
				-54.22	391	397	K.VANFLAR.F
				-53.26	334	341	K.AIGINVPR.S
				-53.26	334	341	K.AIGINVPR.S	56	100
				-52.09	27	35	K.AGFISLVSR.Y
				-52.09	27	35	K.AGFISLVSR.Y	72	100
				-10.77	453	461	K.IPSIDNLSR.G
				-51.44	245	254	K.GGTLISYEGR.V
				-51.44	245	254	K.GGTLISYEGR.V	49	100
				-195.89	75	84	K.ALLDKLVVLK.L
				-43.44	8	17	K.IDNLRDAVAK.L
				-52.81	438	449	K.LEIPDGAVLENK.I
				-52.81	400	411	K.SIPSIVELDSLK.V
				-49.70	317	329	K.VLQLETAAGAAIR.F
				-49.70	317	329	K.VLQLETAAGAAIR.F	113	100
				-49.12	185	196	R.IVTEDFLPLPSK.G
				-49.12	185	196	R.IVTEDFLPLPSK.G	55	100
				-120.19	330	341	R.FFEKAIGINVPR.S
				-49.93	375	389	R.VKPSNPSIELGPEFK.K
				-49.93	375	389	R.VKPSNPSIELGPEFK.K	51	100
				-50.58	375	390	R.VKPSNPSIELGPEFKK.V
				-50.70	255	272	R.VQLLEIAQVPDEHVNEFK.S
140	CAA52636	ATP synthase beta subunit	T.aestivum	-80.17	265	271	R.EGNDLYR.E
				-69.63	183	191	K.THDFLPIHR.E
				-65.51	212	221	K.VVDLLAPYQR.G
				-65.51	212	221	K.VVDLLAPYQR.G	51	100
				-69.83	249	262	K.AHGGFSVFAGVGER.T
				-69.83	249	262	K.AHGGFSVFAGVGER.T	100	100
				-73.38	307	319	R.VGLTGLTVAEHFR.D
				-73.38	307	319	R.VGLTGLTVAEHFR.D	57	100
				-76.45	148	161	K.VLNTGSPITVPVGR.A
				-76.45	148	161	K.VLNTGSPITVPVGR.A	61	100
				-54.52	236	248	K.TVLIMELINNVAK.A			Oxidation (M)
				-68.86	336	349	R.FTQANSEVSALLGR.I
				-68.86	336	349	R.FTQANSEVSALLGR.I	99	100
				-106.65	249	264	K.AHGGFSVFAGVGERTR.E
				-70.13	118	132	R.LVLEVAQHLGENVVR.T
				-70.13	118	132	R.LVLEVAQHLGENVVR.T	78	100
141	AGH20062	enolase	T.aestivum	-62.72	418	423	K.YNQLLR.I
				-62.72	418	423	K.YNQLLR.I	36	100
				-25.39	406	414	K.TGAPCRSER.L
				-65.19	439	446	K.FRAPVEPY.-
				-65.19	439	446	K.FRAPVEPY.-	37	100
				-83.32	10	17	K.ARQIFDSR.G
				15.2	271	279	K.EENNDGSQK.I
				-56.11	190	199	K.MGVEVYHNLK.S
				-47.49	190	199	K.MGVEVYHNLK.S			Oxidation (M)
				-47.49	190	199	K.MGVEVYHNLK.S	21	100	Oxidation (M)
				-61.22	134	147	K.IPLYQHIANLAGNK.Q
				-73.41	355	369	K.VNQIGSVTESIEAVK.M
				-61.00	424	438	R.IEEELGDAAVYAGLK.F
				-61.00	424	438	R.IEEELGDAAVYAGLK.F	44	100
				-28.10	246	261	K.VVIGMDVAASEFYNDK.D
				-61.33	36	53	R.AAVPSGASTGVYEALELR.D
				-61.33	36	53	R.AAVPSGASTGVYEALELR.D	144	100
				-47.74	264	279	K.TYDLNFKEENNDGSQK.I
				-66.51	246	263	K.VVIGMDVAASEFYNDKDK.T			Oxidation (M)
Carbon metabolism
15	CBH32516	alpha-glucan phosphorylase, H isozyme,expressed	Triticum aestivum	55	815	821	TIDQYAK
				63	713	720	ADQIAGLR
				51	565	570	IHEYKR
				48	380	386	WSQAVMR
				53	587	593	EMKAEER
				39	155	161	YRYGLFK
				32	713	721	ADQIAGLRK
				40	607	615	AFATYTNAK
				38	188	195	HDVVYPIR
				38	188	195	HDVVYPIR	42	78.217
				52	122	132	DAALGNGGLGR
				33	403	411	FREMVISTR
				28	607	616	AFATYTNAKR
				31	403	411	FREMVISTR			Oxidation (M)[4]
				37	734	742	FEEAKQFIR
				28	724	733	ENGLFKPDPR
				58	413	422	DMEGKIESMR
				5	571	581	QLLNILGAVYR
				32	196	207	FFGHVEISPDGK
				31	423	434	VLDNNPEKPVVR
				31	423	434	VLDNNPEKPVVR	39	53.537
				25	392	402	HMEIIEEIDKR
				25	392	402	HMEIIEEIDKR	59	99.543
				18	392	402	HMEIIEEIDKR			Oxidation (M)[2]
				18	392	402	HMEIIEEIDKR	39	54.907	Oxidation (M)[2]
				40	810	821	FSSDRTIDQYAK
				15	488	499	FCNPELSEIVTK			Carbamidomethyl (C)[2]
				30	109	121	FGYELEAIAGQER
				30	109	121	FGYELEAIAGQER	56	98.974
				28	196	208	FFGHVEISPDGKR
				25	699	712	EEVGQDNFFLFGAK
				33	108	121	KFGYELEAIAGQER
				28	75	87	QTYYLSMEYLQGR
				28	75	87	QTYYLSMEYLQGR	22	0
				29	75	87	QTYYLSMEYLQGR			Oxidation (M)[7]
				28	519	533	FADDEKLHAEWAAAK
				31	503	517	TDQWTSNLDLLTGLR
				-6	364	379	TVAYTNHTVLPEALEK
				-22	268	285	AQQICAVLYPGDATEEGK			Carbamidomethyl (C)[5]
				-4	88	108	ALTNAVGNLAITGAYADA
							LKK
				-19	326	344	VAVQMNDTHPTLAIPELM			Oxidation (M)[5]
							R
				-35	620	639	LVNDVGAVVNNDADVNK
							YLK
				10	326	344	VAVQMNDTHPTLAIPELM			Oxidation (M)[5,18]
							R
				10	767	785	GDYFLVGYDFPSYIDAQA
							R
				10	767	785	GDYFLVGYDFPSYIDAQA	29	0
							R
				9	268	288	AQQICAVLYPGDATEEGK			Carbamidomethyl (C)[5]
							LLR
				9	268	288	AQQICAVLYPGDATEEGK	26	0	Carbamidomethyl (C)[5]
							LLR
				28	743	766	SGAFGTYDYTPLLDSLEG
							NTGFGR
16	AAM13694	beta-D-glucan exohydrolase	T. aestivum	-28	400	407	DLAREAVR
				-25	355	362	NNIIPMSR
				-1	355	362	NNIIPMSR	1	0	Oxidation (M)[6]
				-1	355	362	NNIIPMSR			Oxidation (M)[6]
				-27	149	158	IGEATALEVR	12	0
				-27	149	158	IGEATALEVR
				-6	51	59	IGQMTQIER
				-6	51	59	IGQMTQIER
				-42	148	158	RIGEATALEVR
				-71	363	372	IDDAVYRILR
				-51	40	50	DLLGRMTLAEK
				22	595	606	SVDQLPMNVGDK
				-21	301	312	GFVISDWQGIDR	26	9.866
				-21	301	312	GFVISDWQGIDR
				-24	128	141	ATIFPHNVGLGATR	35	90.026
				-24	128	141	ATIFPHNVGLGATR
				-26	282	294	MHANHFLVTDFLK	14	0
				-26	282	294	MHANHFLVTDFLK
				-20	282	294	MHANHFLVTDFLK			Oxidation (M)[1]
				-22	159	174	ATGIPYAFAPCIAVCR			Carbamidomethyl (C)[11,15]
				-22	159	174	ATGIPYAFAPCIAVCR			Carbamidomethyl (C)[11,15]
				-22	607	624	HYDPLFPFGFGLTTEANK
				-37	108	127	LGIPMIYGIDAVHGHNNV
							YK
				-37	108	127	LGIPMIYGIDAVHGHNNV
							YK
				-34	191	220	VVQSMTTLISGLQGDVPA
							GSEGRPYVGGSK
60	AAA90944	beta-glucanase	Arabidopsis thaliana	5	112	119	WATDYLLK	57	99.876
				8	28	36	SLLFFQGQR	31	58.335
				4	141	152	CWERPEDMDTPR	46	98.679
				9	141	152	CWERPEDMDTPR	41	95.687
Starch metabolism
143	AAY42618	dimeric alpha-amylase inhibitor	T.aestivum	-68.97	84	99	K.EHGAQEGQAGTGAFPR.C
				-68.97	84	99	K.EHGAQEGQAGTGAFPR.C		139	100
				7.17	57	70	R.DCCQQFAHISEWCR.C
				-17.02	84	101	K.EHGAQEGQAGTGAFPRCR.R
Nitrogen metabolism
87	EMT23015	Alanine aminotransferase 2	A. tauschii	-70	391	399	DGILASLAR
				-71	326	333	GYYGECGK			Carbamidomethyl (C)[6]
				-76	123	132	DAIASGIASR
				-76	99	107	QILALIPGR	19	0
				-76	99	107	QILALIPGR
				-77	23	31	GEIVIHAQR
				-71	445	453	APDAFYALR	35	87.579
				-71	445	453	APDAFYALR
				-72	326	334	GYYGECGKR			Carbamidomethyl (C)[6]
				-72	87	96	TLFSADSISR
				-73	378	387	ASDESYASYK
				-74	108	119	ATGAYSHSQGIK
				-72	388	399	AEKDGILASLAR
				-69	335	348	GGYMEITGFSAPVR
				-69	335	348	GGYMEITGFSAPVR
				-74	335	348	GGYMEITGFSAPVR	7	0	Oxidation (M)[4]
				-74	335	348	GGYMEITGFSAPVR			Oxidation (M)[4]
				-74	69	81	EVLALCDHPDLLK			Carbamidomethyl (C)[6]
				-74	69	81	EVLALCDHPDLLK			Carbamidomethyl (C)[6]
				-69	334	348	RGGYMEITGFSAPVR
				-77	69	82	EVLALCDHPDLLKK			Carbamidomethyl (C)[6]
				-76	334	348	RGGYMEITGFSAPVR			Oxidation (M)[5]
				-62	495	507	FTVFHETFMAEYR
				-69	495	507	FTVFHETFMAEYR			Oxidation (M)[9]
				-69	495	508	FTVFHETFMAEYRD
				-69	495	508	FTVFHETFMAEYRD
				-73	495	508	FTVFHETFMAEYRD			Oxidation (M)[9]
				-73	495	508	FTVFHETFMAEYRD			Oxidation (M)[9]
				-81	419	434	AEGAMYLFPQICLPQK			Carbamidomethyl (C)[12]
				-130	479	494	CTILPQEEKIPAIISR			Carbamidomethyl (C)[1]
				-79	419	434	AEGAMYLFPQICLPQK			Carbamidomethyl (C)[12], Oxidation (M)[5]
				-82	307	325	SLGYGEEDLPLVSYQSV
							SK
				-96	258	275	ILEVLAEENQYDIVKFCK			Carbamidomethyl (C)[17]
				-87	276	296	NEGLVLLADEVYQENIYA
							DNK
				-83	276	297	NEGLVLLADEVYQENIYA
							DNKK
				-96	354	377	IASVNLCSNITGQILASLV			Carbamidomethyl (C)[7], Oxidation (M)[20]
							MNPPK
				-75	454	478	LLESTGIVVVPGSGFGQV
							PGTWHFR
				-75	454	478	LLESTGIVVVPGSGFGQV
87	EMT23015	Alanine aminotransferase 2	A. tauschii	23	215	221	SRGIDVR
				27	208	214	KQLEDAR
				14	391	399	DGILASLAR
				14	326	333	GYYGECGK			Carbamidomethyl (C)[6]
				14	123	132	DAIASGIASR
				12	99	107	QILALIPGR
				8	23	31	GEIVIHAQR
				8	23	31	GEIVIHAQR	34	89.487
				37	445	453	APDAFYALR
				8	326	334	GYYGECGKR			Carbamidomethyl (C)[6]
				8	326	334	GYYGECGKR	51	99.786	Carbamidomethyl (C)[6]
				6	87	96	TLFSADSISR
				6	87	96	TLFSADSISR	37	95.026
				17	378	387	ASDESYASYK
				4	14	22	VLKCEYAVR			Carbamidomethyl (C)[4]
				1	97	107	AKQILALIPGR
				2	108	119	ATGAYSHSQGIK
				2	108	119	ATGAYSHSQGIK	88	100
				0	388	399	AEKDGILASLAR
				0	388	399	AEKDGILASLAR	80	100
				0	120	132	GLRDAIASGIASR
				-3	441	453	AANKAPDAFYALR
				-3	441	453	AANKAPDAFYALR	104	100
				-5	335	348	GGYMEITGFSAPVR			Oxidation (M)[4]
				-6	69	81	EVLALCDHPDLLK			Carbamidomethyl (C)[6]
				6	83	96	EEIKTLFSADSISR
				-5	495	508	FTVFHETFMAEYRD			Oxidation (M)[9]
				-11	479	494	CTILPQEEKIPAIISR			Carbamidomethyl (C)[1]
				-11	479	494	CTILPQEEKIPAIISR	99	100	Carbamidomethyl (C)[1]
				15	419	434	AEGAMYLFPQICLPQK			Carbamidomethyl (C)[12], Oxidation (M)[5]
				3	307	325	SLGYGEEDLPLVSYQSV
							SK
				-6	335	353	GGYMEITGFSAPVREQIY			Oxidation (M)[4]
							K
122	CBM36829	Unnamed protein product	T. aestivum	-13	111	122	ATPAVPIGGCYR	21	70.59
				-15	321	334	YAELHDFGSEILPR	72	100
				-15	208	222	SIEHILILSGDQLYR	23	80.57
				-18	232	250	HVDDNADITLSCAPVGES	24	83.04
122	CBM36829	Unnamed protein product	T. aestivum	18	346	353	AIIVQPER
				16	586	593	ELLEWGSR
				16	586	593	ELLEWGSR
				7	251	261	AVKPVLVAGPK
				2	391	400	IFVPEGHPLK
				2	391	400	IFVPEGHPLK
				15	221	230	DPVPFFLAPR	17	0
				15	221	230	DPVPFFLAPR
				19	594	605	VSAANSRPPNPQ
				15	381	390	NTTAYENYKR
				15	151	166	ILHHTIGIPDFSQELR	23	0
				15	151	166	ILHHTIGIPDFSQELR
				17	391	408	IFVPEGHPLKGEANEPLR	26	0
				17	391	408	IFVPEGHPLKGEANEPLR
				-32	270	289	AFVDLVDASGYAYAIMPS
							AK
126	CBM36829	Unnamed protein product	T. aestivum	16	346	353	AIIVQPER	20	0
				16	346	353	AIIVQPER
				-2	251	261	AVKPVLVAGPK
				-2	251	261	AVKPVLVAGPK
				1	391	400	IFVPEGHPLK
				1	391	400	IFVPEGHPLK
				14	221	230	DPVPFFLAPR	29	0
				14	221	230	DPVPFFLAPR
				12	594	605	VSAANSRPPNPQ
				12	594	605	VSAANSRPPNPQ
				7	381	390	NTTAYENYKR
				16	151	166	ILHHTIGIPDFSQELR	11	0
				16	151	166	ILHHTIGIPDFSQELR
				15	391	408	IFVPEGHPLKGEANEPLR	26	0
				15	391	408	IFVPEGHPLKGEANEPLR
				14	84	102	LVGCCNELNAGYAADGY	17	0	Carbamidomethyl (C)[4,5]
							AR
				14	84	102	LVGCCNELNAGYAADGY			Carbamidomethyl (C)[4,5]
							AR
126	CBM36829	Unnamed protein product	T. aestivum	25	346	353	AIIVQPER	28	13.586
				25	346	353	AIIVQPER
				23	586	593	ELLEWGSR
				18	251	261	AVKPVLVAGPK
				18	251	261	AVKPVLVAGPK
				14	391	400	IFVPEGHPLK	26	0
				14	391	400	IFVPEGHPLK
				18	221	230	DPVPFFLAPR	36	87.189
				18	221	230	DPVPFFLAPR
				22	594	605	VSAANSRPPNPQ
				22	594	605	VSAANSRPPNPQ
				24	381	390	NTTAYENYKR
				24	235	250	MGLEAAVEATVEFLNK			Oxidation (M)[1]
				22	151	166	ILHHTIGIPDFSQELR	34	80.654
				22	151	166	ILHHTIGIPDFSQELR
				22	391	408	IFVPEGHPLKGEANEPLR	45	98.334
				22	391	408	IFVPEGHPLKGEANEPLR
				23	84	102	LVGCCNELNAGYAADGY	17	0	Carbamidomethyl (C)[4,5]
							AR
				23	84	102	LVGCCNELNAGYAADGY			Carbamidomethyl (C)[4,5]
							AR
				-20	270	289	AFVDLVDASGYAYAIMPS
							AK
				23	476	497	VIACIGDGSFQVTAQDVS			Carbamidomethyl (C)[4]
							TMLR
				23	198	220	ESKPVYLSISCNLPGLPH			Carbamidomethyl (C)[11]
							PTFTR
Protein metabolism/Folding
48	AAL05264	betaine-aldehyde dehydrogenase	T. aestivum	-72.36	82	90	R.AIAAKMIER.K
				-37.99	11	19	R.QLFIDGDWR.A
				-37.99	11	19	R.QLFIDGDWR.A	107	100
				-47.52	235	246	K.VAFTGSYATGQK.I			2 Oxidation (M)
				-48.20	134	145	R.QNAAVALPENFK.C
				-48.20	134	145	R.QNAAVALPENFK.C
				-46.60	334	345	R.LGPVVSEGQYEK.I
				-22.89	355	368	K.SEGATILTGGVRPK.H	119	100
				-22.89	355	368	K.SEGATILTGGVRPK.H	---
				-38.03	133	145	K.RQNAAVALPENFK.C	117	100
				-46.88	266	278	K.SPIVVFDDVDIDK.A
				-51.66	471	484	R.ELGEGGIDNYLSIK.Q	105	100
				-39.43	485	499	K.QVTEYTSDAPWGWYK.A			Oxidation (M)
				-34.10	247	265	K.IMVAAAPTVKPVTLELGGK.S
				-1.50	404	431	K.EFSTEEEAIELANDTHYGLAGAVISGDR.E
				-1.50	404	431	K.EFSTEEEAIELANDTHYGLAGAVISGDR.E
				-8.63	204	234	K.EIGLPSGVLNIVTGLGHEAGAPLSSHPDVDK.V
131	AAU82107	20S proteasome beta 5 subunit	T.aestivum	-86.75	71	79	GVIVAADSR
				-79.80	219	226	AIYHATFR
				-79.80	219	226	AIYHATFR	32	100
				-75.71	142	151	TLANILYSYR
				-75.71	142	151	TLANILYSYR	48	100
				-160.71	60	70	K.GTTTLSFIFDK.G
				-84.74	80	92	R.ASMGGYISSQTVR.K			Oxidation (M)
				-56.48	205	217	K.FNMSVEEAAELAR.R			Oxidation (M)
138	EMS58427	Elongation factor Tu	T. urartu	-54.20	332	340	K.MCMPGDRIK.M
				-54.20	332	340	K.MCMPGDRIK.M
				-56.87	258	266	R.GMQKEDIER.G			Oxidation (M)
				-72.03	216	226	K.VGDPVDLVGIR.E
				-151.09	1	13	-.MVLASVGGSAPKK.Y			Oxidation (M)
				57.2	327	338	K.DEEAKMCMPGDR.I
				-139.79	145	157	R.ALEALMATPGLKR.G			Oxidation (M)
				-60.65	13	24	K.KYDEIDAAPEER.A
				-60.65	13	24	K.KYDEIDAAPEER.A	65	100
				-61.82	27	42	R.GITINTATVEYETETR.H
144	EMS61536	26S proteasome non-ATPase regulatory subunit 14	T. urartu	-56.51	256	263	K.LAIANVGR.Q
				-56.51	256	263	K.LAIANVGR.Q	15	100
				-56.41	141	147	K.VVIDAFR.L
				-56.41	141	147	K.VVIDAFR.L	40	100
				-15.66	202	208	K.MLLNLHK.K
				-56.83	185	194	R.HYYSIAINYR.K
				-56.83	185	194	R.HYYSIAINYR.K	65	100
				-57.13	126	138	R.AVAVVIDPIQSVK.G
				-57.13	126	138	R.AVAVVIDPIQSVK.G	28	100
				-53.09	148	161	R.LINPQTMMLGQEPR.Q			Oxidation (M)
				-53.09	148	161	R.LINPQTMMLGQEPR.Q	13	100	Oxidation (M)
Transport
101	ADK88900	outer membrane channel protein OEP16-2	T. aestivum	-5	33	39	VADSFIR
				-5	33	39	VADSFIR	36	99.063
				-1	74	81	RSHFSSAR
				-74	1	11	MGSRLDAHTLK
				-8	20	32	RPLLDLGHPLLNR
132	EMS55440	Kinesin-4	T. urartu	-100.32	830	836	R.EIMVLSK.L						R.EIMVLSK.L
				-55.30	345	351	K.LELEAMK.S			Oxidation (M)
				4.88	387	393	R.QELAMAR.R	8	100	Oxidation (M)
				4.88	387	393	R.QELAMAR.R
				-168.75	590	596	R.DIQPLVR.S
				-168.75	590	596	R.DIQPLVR.S
				-185.61	418	424	R.IKEVELK.L	8	100
				-185.61	418	424	R.IKEVELK.L			Oxidation (M)
				-70.92	33	41	R.MHTVGFPRR.E
				-47.24	334	342	K.ENYKVTIMK.L			Oxidation (M)
				-52.64	334	342	K.ENYKVTIMK.L
				-115.22	476	484	R.HEIQNCQKR.W
				-76.03	94	102	R.NFHEVFQLR.Q
				-111.49	168	177	R.RISTQAEHIR.N	24	100
				-111.49	168	177	R.RISTQAEHIR.N
				-22.45	395	404	R.SHETYIQDLK.T			Oxidation (M)
				-72.47	786	798	R.TASGGKAMGLISR.A
				-39.97	42	53	R.ENGQVTQNSEVR.E			Oxidation (M)
				-71.60	54	65	R.EDVKQMETTLQK.V			Oxidation (M)
				-103.96	1	14	-.MSAVVACLLALRDR.F
				-45.14	405	417	K.TTALQENRNFEQR.I
Storage protein
26	EMT26971	12S seed storage globulin 1	A. tauschii	12	22	27	ECTFNR			Carbamidomethyl (C)[2]
				12	22	27	ECTFNR	33	86.291	Carbamidomethyl (C)[2]
				-98	381	387	ADIYNPR
				9	28	35	LQASTPLR
				9	28	35	LQASTPLR	52	99.837
				5	56	63	CTGVFAIR			Carbamidomethyl (C)[1]
				4	125	131	FKDEHQK
				4	125	131	FKDEHQK	37	93.805
				0	206	216	LLAEALGTSGK
				1	56	64	CTGVFAIRR			Carbamidomethyl (C)[1]
				1	56	64	CTGVFAIRR	31	76.718	Carbamidomethyl (C)[1]
				3	180	188	EFLFAGNYR
				-1	237	246	FLKPVFTQQR
				-1	237	246	FLKPVFTQQR	39	96.801
				-1	28	38	LQASTPLRQVR
				-1	178	188	HKEFLFAGNYR
				-1	178	188	HKEFLFAGNYR	94	100
				-5	206	220	LLAEALGTSGKIAQR
				3	110	124	YGQSQSVQGQSQSQK
				3	110	124	YGQSQSVQGQSQSQK	133	100
				-1	300	314	HTQGEQPQMGWSQAK
				5	300	314	HTQGEQPQMGWSQAK			Oxidation (M)[9]
				3	221	236	LQSQNDDIIHVNHTLK
				3	189	205	SSQLHSSQNIFSGFDVR
				3	189	205	SSQLHSSQNIFSGFDVR	132	100
				5	39	55	SQAGLTEYFDEENEQFR
				5	39	55	SQAGLTEYFDEENEQFR	124	100
				10	247	264	EPESYPHTQYEEGQSQA
Storage							K
26	EMT26971	12S seed storage globulin 1	A. tauschii	12	22	27	ECTFNR			Carbamidomethyl (C)[2]
				12	22	27	ECTFNR	33	86.291	Carbamidomethyl (C)[2]
				-98	381	387	ADIYNPR
				9	28	35	LQASTPLR
				9	28	35	LQASTPLR	52	99.837
				5	56	63	CTGVFAIR			Carbamidomethyl (C)[1]
				4	125	131	FKDEHQK
				4	125	131	FKDEHQK	37	93.805
				0	206	216	LLAEALGTSGK
				1	56	64	CTGVFAIRR			Carbamidomethyl (C)[1]
				1	56	64	CTGVFAIRR	31	76.718	Carbamidomethyl (C)[1]
				3	180	188	EFLFAGNYR
				-1	237	246	FLKPVFTQQR
				-1	237	246	FLKPVFTQQR	39	96.801
				-1	28	38	LQASTPLRQVR
				-1	178	188	HKEFLFAGNYR
				-1	178	188	HKEFLFAGNYR	94	100
				-5	206	220	LLAEALGTSGKIAQR
				3	110	124	YGQSQSVQGQSQSQK
				3	110	124	YGQSQSVQGQSQSQK	133	100
				-1	300	314	HTQGEQPQMGWSQAK
				5	300	314	HTQGEQPQMGWSQAK			Oxidation (M)[9]
				3	221	236	LQSQNDDIIHVNHTLK
				3	189	205	SSQLHSSQNIFSGFDVR
				3	189	205	SSQLHSSQNIFSGFDVR	132	100
				5	39	55	SQAGLTEYFDEENEQFR
				5	39	55	SQAGLTEYFDEENEQFR	124	100
				10	247	264	EPESYPHTQYEEGQSQA
							K
27	ACJ03423	gamma-gliadin	Aegilops tauschii	13	288	300	APFASIVAGIGGQ
				13	288	300	APFASIVAGIGGQ	66	99.911
				35	265	287	SLVLQTLPTMCNVYVPPE			Carbamidomethyl (C)[11,19]
							CSIIR
				35	265	287	SLVLQTLPTMCNVYVPPE	38	45.656	Carbamidomethyl (C)[11,19]
							CSIIR
				12	265	287	SLVLQTLPTMCNVYVPPE			Carbamidomethyl (C)[11,19], Oxidation
							CSIIR			(M)[10]
				12	265	287	SLVLQTLPTMCNVYVPPE	58	99.435	Carbamidomethyl (C)[11,19], Oxidation
							CSIIR
39/64/111	AFM30909	globulin-3A	T. aestivum	-10.83	508	513	R.VWLAGR.N			Oxidation (M)
				-48.08	285	292	R.LGSLLGSR.Q
				-47.86	307	313	R.ASEEQLR.E
				-52.45	357	363	R.LYEADAR.S
				-34.57	535	541	R.EVQEVFR.A	37	100
				-29.38	66	73	R.DDQQQHGR.H			Oxidation (M)
				-29.05	132	139	R.RPYVFGPR.S
				-29.05	132	139	R.RPYVFGPR.S	24	100
				-16.16	74	81	R.HEQEEQGR.G			Oxidation (M)
				-34.17	173	181	R.VAIMEVNPR.A	(7)	100	Oxidation (M)
				-42.09	173	181	R.VAIMEVNPR.A
				-45.80	144	153	R.IIRSDHGFVK.A	42	100
				-34.65	154	163	K.ALRPFDEVSR.L
				-34.65	154	163	K.ALRPFDEVSR.L	99	100
				-24.88	364	374	R.SFHALAQHDVR.V
				-31.42	339	349	R.DTFNLLEQRPK.I			2 Oxidation (M)
				-31.42	339	349	R.DTFNLLEQRPK.I
				-32.29	86	97	R.HGEGEREEEQGR.G
				-26.71	446	459	R.GSGSESEEEQDQQR.Y
				-29.53	520	534	K.LDDPAQELAFGRPAR.E			Oxidation (M)
				-29.53	520	534	K.LDDPAQELAFGRPAR.E
				-46.37	489	504	R.GSSNLQVVCFEINAER.N
				-13.30	470	488	R.GSAFVVPPGHPVVEIASSR.G	110	100
				-13.30	470	488	R.GSAFVVPPGHPVVEIASSR.G
				-14.21	318	334	R.QASEGDQGHHWPLPPFR.G	59	100
				-14.21	318	334	R.QASEGDQGHHWPLPPFR.G
				-28.44	219	239	R.QGDVIVAPAGSIMHLANTDGR.R
				-10.53	544	562	K.DQQDEGFVAGPEQQQEHER.G
				-11.59	542	562	R.AKDQQDEGFVAGPEQQQEHER.G	54	100
				-11.59	542	562	R.AKDQQDEGFVAGPEQQQEHER.G
				-13.80	182	213	R.AFVVPGLTDADGVGYVAQGEGVLTVIENGEKR.S
39/64/111	AFM30909	globulin-3A	T. aestivum	-33.39	508	513	R.VWLAGR.N			Oxidation (M)
				-45.59	357	363	R.LYEADAR.S			Oxidation (M)
				-49.61	535	541	R.EVQEVFR.A			2 Oxidation (M)
				-49.61	535	541	R.EVQEVFR.A
				-58.12	432	440	R.SEEEEDDRR.Q			Oxidation (M)
				-44.34	364	374	R.SFHALAQHDVR.V	26	100	Oxidation (M)
				-44.34	364	374	R.SFHALAQHDVR.V			Oxidation (M)
				-50.69	339	349	R.DTFNLLEQRPK.I
				-50.69	339	349	R.DTFNLLEQRPK.I	74	100
				-50.93	446	459	R.GSGSESEEEQDQQR.Y			2 Oxidation (M)
				-50.62	520	534	K.LDDPAQELAFGRPAR.E
				-50.62	520	534	K.LDDPAQELAFGRPAR.E
				-52.83	445	459	R.RGSGSESEEEQDQQR.Y
				-46.83	489	504	R.GSSNLQVVCFEINAER.N
				-42.54	470	488	R.GSAFVVPPGHPVVEIASSR.G	41	100
				-42.54	470	488	R.GSAFVVPPGHPVVEIASSR.G
				-40.59	544	562	K.DQQDEGFVAGPEQQQEHER.G
				-40.59	544	562	K.DQQDEGFVAGPEQQQEHER.G	79	100
				-36.46	542	562	R.AKDQQDEGFVAGPEQQQEHER.G
				-36.46	542	562	R.AKDQQDEGFVAGPEQQQEHER.G	49	100
39/64/111	AFM30909	Globulin-3A	T. aestivum	-45	285	292	LGSLLGSR
				-51	350	356	IANRHGR
				-34	307	313	ASEEQLR
				-34	307	313	ASEEQLR	32	82.292
				-35	357	363	LYEADAR
				-33	535	541	EVQEVFR
				-37	422	429	EQEHGKGR
				-38	132	139	RPYVFGPR
				-42	173	181	VAIMEVNPR
				-38	173	181	VAIMEVNPR			Oxidation (M)[4]
				-38	173	181	VAIMEVNPR	24	0	Oxidation (M)[4]
				-32	154	163	ALRPFDEVSR
				-32	154	163	ALRPFDEVSR	46	99.252
				-36	307	316	ASEEQLRELR
				-36	364	374	SFHALAQHDVR
				-36	364	374	SFHALAQHDVR	82	100
				-34	339	349	DTFNLLEQRPK
				-34	339	349	DTFNLLEQRPK	73	99.999
				-32	280	292	TSDERLGSLLGSR
				-34	520	534	LDDPAQELAFGRPAR
				-36	335	349	GDSRDTFNLLEQRPK
				-35	489	504	GSSNLQVVCFEINAER			Carbamidomethyl (C)[9]
				-32	470	488	GSAFVVPPGHPVVEIASS
							R
				-32	470	488	GSAFVVPPGHPVVEIASS	142	100
							R
				-23	219	239	QGDVIVAPAGSIMHLANT			Oxidation (M)[13]
							DGR
				-23	446	464	GSGSESEEEQDQQRYET
							VR
				-28	489	507	GSSNLQVVCFEINAERNE			Carbamidomethyl (C)[9]
							R
39/64/111	AFM30909	globulin-3A	T. aestivum	-52.22	508	513	R.VWLAGR.N
				-64.23	307	313	R.ASEEQLR.E
				-58.73	357	363	R.LYEADAR.S
				-65.45	535	541	R.EVQEVFR.A	71	100
				-63.00	132	139	R.RPYVFGPR.S
				-63.00	132	139	R.RPYVFGPR.S			Oxidation (M)
				-70.75	173	181	R.VAIMEVNPR.A
				-48.19	144	153	R.IIRSDHGFVK.A	67	100
				-62.58	154	163	K.ALRPFDEVSR.L
				-62.58	154	163	K.ALRPFDEVSR.L			Oxidation (M)
				-57.63	364	374	R.SFHALAQHDVR.V	48	100	Oxidation (M)
				-57.63	364	374	R.SFHALAQHDVR.V
				-56.64	339	349	R.DTFNLLEQRPK.I			Oxidation (M)
				-56.64	339	349	R.DTFNLLEQRPK.I			Oxidation (M)
				-46.64	170	181	R.NYRVAIMEVNPR.A	65	100	Oxidation (M)
				-51.96	446	459	R.GSGSESEEEQDQQR.Y
				-54.19	520	534	K.LDDPAQELAFGRPAR.E
				-42.96	470	488	R.GSAFVVPPGHPVVEIASSR.G	151	100
				-42.96	470	488	R.GSAFVVPPGHPVVEIASSR.G
				-49.96	318	334	R.QASEGDQGHHWPLPPFR.G			Oxidation (M)
				-49.96	318	334	R.QASEGDQGHHWPLPPFR.G	31	100	Oxidation (M)
				-47.49	219	239	R.QGDVIVAPAGSIMHLANTDGR.R
				-43.78	544	562	K.DQQDEGFVAGPEQQQEHER.G
				-43.78	544	562	K.DQQDEGFVAGPEQQQEHER.G			2 Oxidation (M)
				-39.18	542	562	R.AKDQQDEGFVAGPEQQQEHER.G
				-39.18	542	562	R.AKDQQDEGFVAGPEQQQEHER.G
				-44.91	182	213	R.AFVVPGLTDADGVGYVAQGEGVLTVIENGEKR.S
50	EMS66832	Globulin-1 S allele	T. urartu	5	457	463	EVQEVFR
				-5	411	426	GSSNLQVVCFEINAER			Carbamidomethyl (C)[9]
				-5	411	426	GSSNLQVVCFEINAER	127	100	Carbamidomethyl (C)[9]
				-3	392	410	GSAFVVPPGHPVVEIASS
							R
				-3	392	410	GSAFVVPPGHPVVEIASS	126	100
							R
				-40	66	82	SDHGFVKALRPFDEVSR
				-4	466	483	DQQDEGFVAGPEQQEQ
							ER
				-4	466	483	DQQDEGFVAGPEQQEQ	51	99.884
							ER
				-2	411	429	GSSNLQVVCFEINAERNE			Carbamidomethyl (C)[9]
							R
				-2	411	429	GSSNLQVVCFEINAERNE	47	99.709	Carbamidomethyl (C)[9]
							R
				-4	464	483	AKDQQDEGFVAGPEQQ
							EQER
				-25	138	159	QGDVIVAPAGSIMHLANT			Oxidation (M)[13]
							DGRR
				19	294	315	VAVANITPGSMTAPYLNT
							QSFK
				19	294	315	VAVANITPGSMTAPYLNT
							QSFK
				9	466	486	DQQDEGFVAGPEQQEQ
							ERGDR
50	EMS66832	Globulin-1 S allele	T. urartu	-70.98	276	282	R.LYEADAR.S
				-79.47	457	463	R.EVQEVFR.A	51	100
				-32.27	55	61	R.YSHARFR.R
				-89.53	92	100	R.VAIMEVNPR.A	78	100
				-96.73	204	214	R.LGSLLGSRQGK.E
				-70.91	63	72	R.IIRSDHGFVK.A	66	100
				-76.80	73	82	K.ALRPFDEVSR.L			Oxidation (M)
				-76.80	73	82	K.ALRPFDEVSR.L
				-73.65	283	293	R.SFHALAQHDVR.V
				-73.65	283	293	R.SFHALAQHDVR.V
				-56.29	392	410	R.GSAFVVPPGHPVVEIASSR.G	122	100
				-56.29	392	410	R.GSAFVVPPGHPVVEIASSR.G
				-56.89	466	483	K.DQQDEGFVAGPEQQEQER.G	44	100
				-56.89	466	483	K.DQQDEGFVAGPEQQEQER.G			Oxidation (M)
				-58.48	138	158	R.QGDVIVAPAGSIMHLANTDGR.R
				-54.41	464	483	R.AKDQQDEGFVAGPEQQEQER.G	133	100
				-54.41	464	483	R.AKDQQDEGFVAGPEQQEQER.G
50	EMS66832	Globulin-1 S allele	T. urartu	5	457	463	EVQEVFR
				-5	411	426	GSSNLQVVCFEINAER			Carbamidomethyl (C)[9]
				-5	411	426	GSSNLQVVCFEINAER	127	100	Carbamidomethyl (C)[9]
				-3	392	410	GSAFVVPPGHPVVEIASS
							R
				-3	392	410	GSAFVVPPGHPVVEIASS	126	100
							R
				-40	66	82	SDHGFVKALRPFDEVSR
				-4	466	483	DQQDEGFVAGPEQQEQ
							ER
				-4	466	483	DQQDEGFVAGPEQQEQ	51	99.884
							ER
				-2	411	429	GSSNLQVVCFEINAERNE			Carbamidomethyl (C)[9]
							R
				-2	411	429	GSSNLQVVCFEINAERNE	47	99.709	Carbamidomethyl (C)[9]
							R
				-4	464	483	AKDQQDEGFVAGPEQQ
							EQER
				-25	138	159	QGDVIVAPAGSIMHLANT			Oxidation (M)[13]
							DGRR
				19	294	315	VAVANITPGSMTAPYLNT
							QSFK
				19	294	315	VAVANITPGSMTAPYLNT
							QSFK
				9	466	486	DQQDEGFVAGPEQQEQ
							ERGDR
50	EMS66832	Globulin-1 S allele	T. urartu	5	457	463	EVQEVFR
				-5	411	426	GSSNLQVVCFEINAER			Carbamidomethyl (C)[9]
				-5	411	426	GSSNLQVVCFEINAER	127	100	Carbamidomethyl (C)[9]
				-3	392	410	GSAFVVPPGHPVVEIASS
							R
				-3	392	410	GSAFVVPPGHPVVEIASS	126	100
							R
				-40	66	82	SDHGFVKALRPFDEVSR
				-4	466	483	DQQDEGFVAGPEQQEQ
							ER
				-4	466	483	DQQDEGFVAGPEQQEQ	51	99.884
							ER
				-2	411	429	GSSNLQVVCFEINAERNE			Carbamidomethyl (C)[9]
							R
				-2	411	429	GSSNLQVVCFEINAERNE	47	99.709	Carbamidomethyl (C)[9]
							R
				-4	464	483	AKDQQDEGFVAGPEQQ
							EQER
				-25	138	159	QGDVIVAPAGSIMHLANT			Oxidation (M)[13]
							DGRR
				19	294	315	VAVANITPGSMTAPYLNT
							QSFK
				19	294	315	VAVANITPGSMTAPYLNT
							QSFK
				9	466	486	DQQDEGFVAGPEQQEQ
							ERGDR
50	EMS66832	Globulin-1 S allele	T. urartu	-27	269	275	IANRHGR
				1	457	463	EVQEVFR
				-2	411	426	GSSNLQVVCFEINAER			Carbamidomethyl (C)[9]
				-2	411	426	GSSNLQVVCFEINAER	118	100	Carbamidomethyl (C)[9]
				-3	392	410	GSAFVVPPGHPVVEIASS
							R
				-3	392	410	GSAFVVPPGHPVVEIASS	93	100
							R
				-3	466	483	DQQDEGFVAGPEQQEQ
							ER
				-3	466	483	DQQDEGFVAGPEQQEQ	114	100
							ER
				2	411	429	GSSNLQVVCFEINAERNE			Carbamidomethyl (C)[9]
							R
				2	411	429	GSSNLQVVCFEINAERNE	60	99.974	Carbamidomethyl (C)[9]
							R
				2	464	483	AKDQQDEGFVAGPEQQ
							EQER
				17	294	315	VAVANITPGSMTAPYLNT
							QSFK
				5	466	486	DQQDEGFVAGPEQQEQ
							ERGDR
51	EMS62417	Globulin-1 S allele	T. urartu	25	79	85	FDHELLR	26	12.045
				25	79	85	FDHELLR
				27	318	325	IYVVVEGR
				16	93	101	VAYLDAAPR
				22	345	351	REHEQER
				21	457	465	ALAFPQQAR	13	0
				21	457	465	ALAFPQQAR
				45	39	47	WQEGGDEGR
				21	119	128	EGEGVLVLLR	25	0
				21	119	128	EGEGVLVLLR
				21	263	274	SLTGEKPRYSNK
				30	248	262	GGGGSGSEKEDIQPR
				24	474	488	AQPESVFVAGPQQQR	16	0
				24	474	488	AQPESVFVAGPQQQR
				25	278	290	FHQITGDQCHHLR			Carbamidomethyl (C)[9]
				25	48	63	SGGSGRPYHFGQESYR
				40	326	341	DGYFEMACPHISSSGR			Carbamidomethyl (C)[8]
				25	221	236	SKGEGEIYEASEEQIR
				24	102	118	AFLQPSHHDADEIAFVR	17	0
				24	102	118	AFLQPSHHDADEIAFVR
				23	139	158	EGDVIVIPAGSIVYSANTH
							R
51	EMS62417	Globulin-1 S allele	T. urartu	-51.12	257	262	K.EDIQPR.S
				-52.10	86	92	R.GSIGDYR.V
				-45.24	365	370	R.EREQGR.G
				-50.93	210	215	R.REDVDR.V
				-49.92	346	351	R.EHEQER.E
				-71.24	395	401	R.QVRAQIK.V
				23.6	68	74	K.SRHGHFK.V
				-61.67	263	270	R.SLTGEKPR.Y
				-58.62	79	85	R.FDHELLR.G
				-58.62	79	85	R.FDHELLR.G	35	100
				-58.05	318	325	R.IYVVVEGR.D
				-58.05	318	325	R.IYVVVEGR.D	36	100
				-27.59	352	359	R.EREHGQGR.R
				-56.53	93	101	R.VAYLDAAPR.A
				-51.16	345	351	R.REHEQER.E
				-59.59	119	128	R.EGEGVLVLLR.N
				-59.59	119	128	R.EGEGVLVLLR.N	72	100
				24.3	38	47	R.RWQEGGDEGR.S
				-51.96	248	262	R.GGGGSGSEKEDIQPR.S
				-44.43	223	236	K.GEGEIYEASEEQIR.E
				-59.39	474	488	R.AQPESVFVAGPQQQR.R
				-55.29	48	63	R.SGGSGRPYHFGQESYR.E
				-59.25	221	236	K.SKGEGEIYEASEEQIR.E
				-59.25	221	236	K.SKGEGEIYEASEEQIR.E	111	100
				-60.62	102	118	R.AFLQPSHHDADEIAFVR.E
				-60.62	102	118	R.AFLQPSHHDADEIAFVR.E	116	100
				-58.10	139	158	R.EGDVIVIPAGSIVYSANTHR.S
				-58.10	139	158	R.EGDVIVIPAGSIVYSANTHR.S	139	100
53	ABS72144	Alpha gliadin	T. aestivum	-3	148	160	DVVLQQHNIAHGR	111	100
79	ACJ65513	Globulin 3C	T. aestivum	154	74	81	HEQEEQGR	23	83.1
				154	37	47	GGHSLQQCVQR	57	99.99
129	ACJ65515	globulin 3B	T.aestivum	-76	62	74	VTNPATGAQITAR	53	100
				-85.27	111	116	RGEGER
				-79.52	67	72	EEEQGR
				-71.01	83	88	EEEEGR
				-77.13	83	90	EEEEGRGR
				-78.78	41	48	EDQQQHGR
				-79.77	61	72	HGEGGREEEQGR
				-79.77	61	72	HGEGGREEEQGR	83	100
				-75.88	77	88	HGEGEREEEEGR
				-75.88	77	88	HGEGEREEEEGR	59	100
				-189.98	489	504	GDEAVEAFLRMATAAL			Oxidation (M)
130/146	ACJ65514	Globulin 3	T. aestivum	-51	350	356	IANRHGR
				-34	307	313	ASEEQLR
				-34	307	313	ASEEQLR	31	71.094
				-34	357	363	LYEADAR
				-33	535	541	EVQEVFR
				-36	422	429	EQEHGKGR
				-37	48	54	CQQDRPR			Carbamidomethyl (C)[1]
				-24	66	73	DDQQQHGR
				-39	132	139	RPYVFGPR
				-39	132	139	RPYVFGPR	30	67.716
				-40	173	181	VAIMEVNPR
				-40	173	181	VAIMEVNPR	52	99.8
				-42	173	181	VAIMEVNPR			Oxidation (M)[4]
				-42	173	181	VAIMEVNPR	28	40.298	Oxidation (M)[4]
				-46	247	256	ILHTISVPGK
				-36	154	163	ALRPFDEVSR
				-36	154	163	ALRPFDEVSR	46	99.217
				-38	307	316	ASEEQLRELR
				-36	364	374	SFHALAQHDVR
				-36	364	374	SFHALAQHDVR	72	99.998
				-38	339	349	DTFNLLEQRPK
				-38	339	349	DTFNLLEQRPK	71	99.997
				-33	335	349	GDSRDTFNLLEQRPK
				-34	489	504	GSSNLQVVCFEINAER			Carbamidomethyl (C)[9]
				-32	470	488	GSAFVVPPGHPVVEIASS
							R
				-32	470	488	GSAFVVPPGHPVVEIASS	55	99.888
							R
				-26	219	239	QGDVIVAPAGSIMHLANT
							DGR
				-21	219	239	QGDVIVAPAGSIMHLANT			Oxidation (M)[13]
							DGR
				-15	446	464	GSGSESEEEQDQQRYET
							VR
				-28	489	507	GSSNLQVVCFEINAERNE			Carbamidomethyl (C)[9]
							R
130/146	ACJ65514	Globulin 3	T. aestivum	-51	350	356	IANRHGR
				-34	307	313	ASEEQLR
				-34	307	313	ASEEQLR	31	71.094
				-34	357	363	LYEADAR
				-33	535	541	EVQEVFR
				-36	422	429	EQEHGKGR
				-37	48	54	CQQDRPR			Carbamidomethyl (C)[1]
				-24	66	73	DDQQQHGR
				-39	132	139	RPYVFGPR
				-39	132	139	RPYVFGPR	30	67.716
				-40	173	181	VAIMEVNPR
				-40	173	181	VAIMEVNPR	52	99.8
				-42	173	181	VAIMEVNPR			Oxidation (M)[4]
				-42	173	181	VAIMEVNPR	28	40.298	Oxidation (M)[4]
				-46	247	256	ILHTISVPGK
				-36	154	163	ALRPFDEVSR
				-36	154	163	ALRPFDEVSR	46	99.217
				-38	307	316	ASEEQLRELR
				-36	364	374	SFHALAQHDVR
				-36	364	374	SFHALAQHDVR	72	99.998
				-38	339	349	DTFNLLEQRPK
				-38	339	349	DTFNLLEQRPK	71	99.997
				-33	335	349	GDSRDTFNLLEQRPK
				-34	489	504	GSSNLQVVCFEINAER			Carbamidomethyl (C)[9]
				-32	470	488	GSAFVVPPGHPVVEIASS
							R
				-32	470	488	GSAFVVPPGHPVVEIASS	55	99.888
							R
				-26	219	239	QGDVIVAPAGSIMHLANT
							DGR
				-21	219	239	QGDVIVAPAGSIMHLANT			Oxidation (M)[13]
							DGR
				-15	446	464	GSGSESEEEQDQQRYET
							VR
				-28	489	507	GSSNLQVVCFEINAERNE			Carbamidomethyl (C)[9]
							R
130/146	ACJ65514	globulin 3	T.aestivum	-152.79	60	65	CVQECR
				-61.70	108	113	EEEQGR
				-91.59	108	115	EEEQGRGR
				-122.74	40	47	SLQQCVQR
				-66.73	66	73	DDQQQHGR
				-65.59	74	81	HEQEEQGR
				-65.59	74	81	HEQEEQGR	35	100
				-75.05	102	113	HGQGEREEEQGR
				-64.17	86	97	HGEGEREEEQGR
130/146	ACJ65514	globulin 3	T.aestivum	-27.02	1	6	-.MATRAR.V
				-35.06	422	427	R.EQEHGK.G
				-65.11	535	541	R.EVQEVFR.A
				-120.80	132	139	R.RPYVFGPR.S
				-57.54	37	47	R.GGRSLQQCVQR.C
				-57.54	37	47	R.GGRSLQQCVQR.C	7	100
				-95.77	339	349	R.DTFNLLEQRPK.I
				-117.43	40	54	R.SLQQCVQRCQQDRPR.Y
				-117.43	40	54	R.SLQQCVQRCQQDRPR.Y	9	100
				-65.27	470	488	R.GSAFVVPPGHPVVEIASSR.G
				-65.27	470	488	R.GSAFVVPPGHPVVEIASSR.G	46	100
133	EMS60011	12S seed storage globulin 1	T. urartu	-63.63	92	97	R.GYLLPR.Y
				-72.49	50	57	R.LQASTPLR.Q
				-65.45	78	86	R.CAGVFVIRR.V
				-59.84	202	210	K.EFLFAGNYR.S
				-59.84	202	210	K.EFLFAGNYR.S	30	100
				-70.66	259	268	K.FLKPVFTQQR.E
				-70.66	259	268	K.FLKPVFTQQR.E	18	100
				-173.25	50	60	R.LQASTPLRQVR.S
				-58.47	200	210	R.HKEFLFAGNYR.S
				-86.49	312	326	K.HIQGEQPQMGQSQAK.H
				-63.77	211	227	R.SSQLHSSQNIFSGFDVR.L
				-103.52	511	530	K.SSILGALPVDVIANAYGISR.T
				-60.20	61	77	R.SQAGLTEYFDEENEQFR.C
				-60.20	61	77	R.SQAGLTEYFDEENEQFR.C	65	100
136	AAB27108	triticin precursor	T.aestivum	-72.24	154	158	K.VHRFR.Q
				-52.41	92	97	R.GYLLPR.Y
				-52.96	50	57	R.LQASTPLR.Q
				-42.48	300	308	K.SNLKWGSHR.E
				-52.76	202	210	K.EFLFAGNYR.S
				-52.76	202	210	K.EFLFAGNYR.S	32	100
				-56.09	259	268	K.FLKPVFTQQR.D
				-56.09	259	268	K.FLKPVFTQQR.D	50	100
				-117.71	50	60	R.LQASTPLRQVR.S
				-55.50	200	210	R.HKEFLFAGNYR.S
				-55.50	200	210	R.HKEFLFAGNYR.S	50	100
				-24.14	132	146	K.YGQSQSVQGQSQSQK.F
				-54.60	211	227	R.SSQLHSSQNIFSGFDVR.L
				-54.60	211	227	R.SSQLHSSQNIFSGFDVR.L	89	100
				-57.39	61	77	R.SQAGLTEYFDEENEQFR.C
142	AKW50839	high molecular weight glutenin subunit	T.aestivum	-91.73	34	41	R.ELQEHSLK.A
				-105.68	45	52	R.QVVDQQLR.D
				-95.55	201	210	R.QQPGQGQQLR.Q
				-92.98	211	224	R.QGQQGQQSGQGQPR.Y
				-194.59	810	825	K.VAKAQQLAAQLPATCR.L
				-87.24	396	411	R.YYPTSPQQPGQEQQPR.Q
				-87.24	396	411	R.YYPTSPQQPGQEQQPR.Q		83	100
				-93.06	378	395	R.QPGYYSTSPQQLGQGQPR.Y
				-99.45	225	250	R.YYPTSSQQPGQLQQLAQGQQGQQPER.G
				-99.45	225	250	R.YYPTSSQQPGQLQQLAQGQQGQQPER.G		94	100
Others
2	BJ29775	BJ297754 Y	Triticum aestivum	-55	237	249	SKYEAAGIWYEHR
20	CD902782	G356.108B02F010919	Triticum aestivum	-34	179	186	QGKESAAR
				4	111	120	ALPEGAQQGR
				4	111	120	ALPEGAQQGR	44	62.629
				4	60	71	AEAQQNSADAIR
				3	77	90	YNQNLQHGAGGGAR
				3	77	90	YNQNLQHGAGGGAR	56	97.604
				-1	58	71	FRAEAQQNSADAIR
				-1	58	71	FRAEAQQNSADAIR	69	99.864
				4	42	57	REEGGQGGVSLEEIGK
				-14	43	59	EEGGQGGVSLEEIGKFR
				14	20	35	VCLAEPLTMASQQQSR			Carbamidomethyl (C)[2]
49	EMS54324	Hypothetical protein TRIUR3_03549	T. urartu	-48	110	117	FRLPEDAK
				-48	110	117	FRLPEDAK
				-54	50	58	ETPEAHVFK
				-56	123	136	AGLENGVLTVTVPK
				-51	46	58	VDWKETPEAHVFK
				-47	71	85	VEVEDGNVLVVSGER	10	0
				-47	71	85	VEVEDGNVLVVSGER
				-55	50	65	ETPEAHVFKADLPGVK
				-51	26	45	SIVPAISGGSSETAAFAN	35	87.596
							AR
				-51	26	45	SIVPAISGGSSETAAFAN
							AR
				-63	118	136	VEEVKAGLENGVLTVTVP
							K
				-52	67	85	EEVKVEVEDGNVLVVSG
							ER
				-52	67	85	EEVKVEVEDGNVLVVSG
							ER
				-55	7	25	SNVFDPFADLWADPFDT	25	0
							FR
				-55	7	25	SNVFDPFADLWADPFDT
							FR
55	EMS66582	Hypothetical protein TRIUR3_24891	T. urartu	-56	23	33	TGYVVGAAQDK
				-60	172	184	TGSLLVQAGETVK
				-27	5	16	QDQASYHAGEAK
				5	68	80	DAASDATGRAMDK
				-48	121	133	AAGAAQYTIDTAR	27	64.675
				-49	154	169	AGAAAQYAMDTAVAGK
				-55	154	169	AGAAAQYAMDTAVAGK			Oxidation (M)[9]
				-57	170	184	DKTGSLLVQAGETVK
				-57	99	118	AAGTAQQTGSYIAQTAEA	26	45.664
							AK
				-57	99	118	AAGTAQQTGSYIAQTAEA
							AK
				-59	97	118	DKAAGTAQQTGSYIAQT
66	CD918970	G608.111J02F010910	Triticum aestivum	17	81	87	LGDEDER
				13	97	107	AASVYFEEKDR
				13	97	107	AASVYFEEKDR	34	100
				1	93	105	AAEKAASVYFEEK
				1	93	105	AAEKAASVYFEEK
				37	124	136	CVEGCAGSSCAHR			Carbamidomethyl (C)[1,5,10]
				-8	63	80	LTVGSGTQQHDAGWHG
							LR
				-8	63	80	LTVGSGTQQHDAGWHG	21	100
							LR
				13	28	60	DRTMATTQTHDADGGQ			Oxidation (M)[4]
							QGTGLFGALGNMTGAIK
				33	30	62	TMATTQTHDADGGQQGT			Oxidation (M)[2,26]
123	EMT05447	Hypothetical protein F775_14176	A. tauschii	-8	82	91	ALPEGAQQGR	42	97.677
				-8	82	91	ALPEGAQQGR
				-1	295	303	DTTEQTMGR
				-10	295	303	DTTEQTMGR			Oxidation (M)[7]
				-3	189	200	GSAAVTHATEDR
				-5	33	44	AEAQQNSADAIR	23	0
				-5	33	44	AEAQQNSADAIR
				-10	31	44	FRAEAQQNSADAIR	20	0
				-10	31	44	FRAEAQQNSADAIR
				-9	15	30	REEGGQGGVSLEEIGK
				-9	15	30	REEGGQGGVSLEEIGK
				-5	16	32	EEGGQGGVSLEEIGKFR	40	96.36
				-5	16	32	EEGGQGGVSLEEIGKFR
				-29	426	443	GIVAGEEELIPVEGEAGK
				-43	426	451	GIVAGEEELIPVEGEAGK
							VAGAGEGR
				-43	426	451	GIVAGEEELIPVEGEAGK
							VAGAGEGR

## Sheet: Table S4
Table S4. Gene-specific primers used for qRT-PCR analysis
Spot ID	Accession No.	Gene Name	Forward primer (5’-3’)	Reverse primer (5’-3’)	Amplicon length (bp)	R2	Amplification efficiency (%)	Ubi amplification efficiency (%)
		Ubiquitin	TGACACCATCGACAACGTGA	GAGGGTGGACTCCTTCTGGA	141
6	ABG88200	ADP-glucose pyrophosphorylase large subunit	TGATCTTGTCGGGCGATCAG	CAGATCGTCACCCTTTGGCT	194	0.992	90.7	110.8
8	AFC89429	Serpin-N3.2	ACTAAGGCCGCGGAAGTTAC	AAGTCGTCGCTTTGTGTTGC	188	0.993	104.9	106.3
36	BAB19812	ribulose-1,5-bisphosphate carboxylase/oxygenase small subunit	TGGAAGCTGCCTATGTTCGG	GCTTGAAGGCGATGAAGCTG	151	0.99	81.5	113.8
41	AGH20063	enolase	GTGCTGCTCAGATGGAACCT	GCTGTAGGGTCCTTGCCAAT	180	0.996	93.5	95.7
48	AAL05264	betaine-aldehyde dehydrogenase	ATTGACGCGGGATGCATTTG	AGCTTTGTACCATCCCCACG	180	0.993	91.9	103.6
67	AAL71854	Dehydroascorbate reductase	GGCACTTGTTGATGAGCTGC	ACCTTCCAGCCCTTGAAGTG	153	0.993	83.9	89
135	BAA19099	2-Cys peroxiredoxin BAS1	GTATTGGCCGCAGTGTGGAT	TGGCAGCGAAGTACTCCTTG	150	0.998	117.6	112.2
140	CAA52636	ATP synthase beta subunit	AGTTCCTGAGCCAGCCTTTC	ATGACTTCGTCGATGCCTCC	166	1	91.7	95.4
143	AAY42618	dimeric alpha-amylase inhibitor	AGCGGTAACAGTGGTCCTTG	TCCAACATGCTGTAGAGGGC	194	0.996	80.7	95.6
